# Supplementary material for: Epigenetic domains found in mouse embryonic stem cells via a hidden Markov model
Source: BMC Bioinformatics. 2010 Nov 12;11:557. doi: 10.1186/1471-2105-11-557 (PMC2992069; doi:10.1186/1471-2105-11-557)
Supplement: Additional file 3 — Table S1: Significant domains for the two-state HMM. [file 1471-2105-11-557-S3.TXT]

Significant domains for the two-state HMM					
Chr	Domain ID	No. genes	First gene	Last gene	Domain type
1	1	13	Ly96	Il17a	Non-active
1	2	22	Tmem14a	Prim2	Non-active
1	3	4	Rpl31	Rnf149	Active
1	4	5	Sf3b1	Prei3	Active
1	5	5	A430093A21Rik	Adam23	Active
1	6	9	1110028C15Rik	A830006F12Rik	Non-active
1	7	2	Rpl37a	Igfbp2	Active
1	8	13	Cyp27a1	BC038286	Non-active
1	9	17	Serpine2	Dner	Non-active
1	10	3	Ugt1a1	Trpm8	Active
1	11	15	Vps4b	Tsn	Non-active
1	12	10	Steap3	Dpp10	Non-active
1	13	6	5730559C18Rik	Nr5a2	Active
1	14	10	Ralgps2	Tnn	Non-active
1	15	17	Mgst3	Atf6	Non-active
1	16	25	EG240916	Olfr420	Non-active
1	17	3	Acbd3	BC031781	Active
1	18	6	Ppp2r5a	Slc30a1	Active
1	19	11	Traf3ip3	Cr2	Non-active
2	20	13	Nxph2	Cacna1b	Non-active
2	21	7	2310002J15Rik	Anapc2	Active
2	22	12	Lcn3	Gpsm1	Non-active
2	23	10	D2Bwg1335e	Agpat2	Active
2	24	8	Surf6	Rexo4	Active
2	25	29	Crsp8	Ier5l	Active
2	26	4	Ass1	Abl1	Active
2	27	2	Gapvd1	Hspa5	Active
2	28	28	Ptgs1	Olfr368	Non-active
2	29	8	Pdcl	Strbp	Active
2	30	8	Golga1	Zeb2	Non-active
2	31	25	Tbr1	4932414N04Rik	Non-active
2	32	11	Evx2	Hoxd1	Non-active
2	33	157	Agtrl1	Nup160	Non-active
2	34	28	Bbox1	Olfr1317	Non-active
2	35	7	Serf2	Eif3s1	Active
2	36	7	Duox2	Slc30a4	Non-active
2	37	4	Ttl	Slc20a1	Active
2	38	10	B430119L13Rik	Ankrd5	Non-active
2	39	7	Nkx2-4	Cd93	Non-active
2	40	8	Napb	9230104L09Rik	Non-active
2	41	6	Srxn1	Trib3	Active
2	42	12	EG629114	Rem1	Non-active
2	43	3	H13	Id1	Active
2	44	15	EG329541	Cdk5rap1	Non-active
2	45	4	Manbal	Blcap	Active
2	46	11	Kcns1	Matn4	Non-active
2	47	2	Dnttip1	Ube2c	Active
2	48	9	Snx21	Zfp335	Active
2	49	8	Elmo2	Eya2	Non-active
2	50	5	Cse1l	1500012F01Rik	Active
2	51	7	Tmepai	Gnas	Active
2	52	4	Lsm14b	Gtpbp5	Active
2	53	4	Osbpl2	Rps21	Active
2	54	4	Dido1	1700019H03Rik	Active
2	55	6	BC050777	Prpf6	Active
3	56	8	Bbs7	Fgf2	Non-active
3	57	11	Smad9	Tm4sf4	Non-active
3	58	11	4932431H17Rik	Sucnr1	Non-active
3	59	5	1700021C14Rik	Smg5	Active
3	60	7	Lmna	Arhgef2	Active
3	61	7	Clk2	Muc1	Active
3	62	42	S100a14	EG229574	Non-active
3	63	3	Golph3l	Mcl1	Active
3	64	4	Txnip	Pex11b	Active
3	65	10	BC037703	Nr1h5	Non-active
3	66	7	Cd53	Prok1	Non-active
3	67	15	Kcnc4	Gstm4	Non-active
3	68	8	Palmd	Tmem56	Non-active
3	69	10	Ank2	Enpep	Non-active
3	70	11	Bxdc5	Ptgfr	Non-active
4	71	10	Gem	Otud6b	Non-active
4	72	15	Calb1	Prdm13	Non-active
4	73	13	Npr2	Ccin	Non-active
4	74	12	1700018C11Rik	Megf9	Non-active
4	75	9	Ptplad2	Ifne1	Non-active
4	76	15	Dmrta2	Cmpk	Non-active
4	77	13	Ipp	Hpdl	Active
4	78	7	Trspap1	Dnajc8	Active
4	79	10	Gpatch3	Lin28	Active
4	80	3	Tmem50a	Syf2	Active
4	81	10	Ephb2	Ldlrad2	Non-active
4	82	8	Pla2g2c	Rnf186	Non-active
4	83	5	Dnajc11	Zbtb48	Active
4	84	3	Mrpl20	Aurkaip1	Active
4	85	8	Cpsf3l	Tnfrsf18	Active
5	86	16	Abcb4	Gnai1	Non-active
5	87	7	Gtf3c2	Krtcap3	Active
5	88	7	Lnx1	Kdr	Non-active
5	89	14	Igfbp7	Tmprss11e	Non-active
5	90	23	Ugt2b34	Igj	Non-active
5	91	11	Alb1	Cxcl2	Non-active
5	92	14	Fras1	Rasgef1b	Non-active
5	93	10	Tgfbr3	Evi5	Non-active
5	94	7	Rpl5	Pigg	Active
5	95	9	Tpte2	Pole	Active
5	96	8	Noc4l	Pitpnb	Active
5	97	7	EG625424	2900026A02Rik	Non-active
5	98	8	Rasal1	Rph3a	Non-active
5	99	2	Ptpn11	Rpl6	Active
5	100	11	Ppp1cc	Atp2a2	Active
5	101	11	Mphosph9	Gtf2h3	Active
5	102	5	Mrps17	Sumf2	Active
5	103	9	Zkscan1	BC038925	Active
5	104	9	Trrap	Atp5j2	Active
5	105	2	Usp12	Rpl21	Active
5	106	5	Gsh1	Flt3	Non-active
6	107	16	Calcr	Dync1i1	Non-active
6	108	10	EG232599	Cttnbp2	Non-active
6	109	8	A630082K20Rik	Braf	Active
6	110	29	Tas2r137	Tmem139	Non-active
6	111	27	Epha1	Cntnap2	Non-active
6	112	15	Gimap8	Gpnmb	Non-active
6	113	4	Hnrpa2b1	Skap2	Active
6	114	12	Hoxa1	Evx1	Non-active
6	115	10	Crhr2	Pde1c	Non-active
6	116	10	4931417E11Rik	Lrrtm4	Non-active
6	117	6	2010309E21Rik	Pcbp1	Active
6	118	7	Isy1	Rpn1	Active
6	119	14	4933427D06Rik	Uroc1	Non-active
6	120	6	Chchd4	C130022K22Rik	Active
6	121	4	Itpr1	Edem1	Active
6	122	12	Clec4a1	C1rl	Non-active
6	123	3	Mboat5	Phb2	Active
6	124	4	Spsb2	Cdca3	Active
6	125	10	Zfp384	Vamp1	Active
6	126	15	Pzp	D630042F21Rik	Non-active
6	127	10	Klre1	Styk1	Non-active
6	128	21	Tas2r130	Kap	Non-active
6	129	9	Gsg1	Hist4h4	Non-active
7	130	13	Ndufa3	Cdc42ep5	Active
7	131	3	2210411K11Rik	Ube2s	Active
7	132	2	U2af2	Epn1	Active
7	133	28	Olfr1344	Zfp551	Non-active
7	134	4	Zfp110	Rps5	Active
7	135	7	Zfp324	Ube2m	Active
7	136	8	Bloc1s3	Clptm1	Active
7	137	12	Bcam	V1rd16	Non-active
7	138	9	Dedd2	Tmem145	Active
7	139	8	Axl	Cyp2f2	Non-active
7	140	8	Egln2	Ltbp4	Active
7	141	5	Timm50	Zfp36	Active
7	142	9	Fbxo27	Ech1	Active
7	143	9	Zfp566	Polr2i	Active
7	144	9	Hspb6	Cox6b1	Active
7	145	25	Etv2	Scn1b	Non-active
7	146	2	2410002F23Rik	Clec11a	Active
7	147	13	Kcnc3	Ap2a1	Active
7	148	8	Cpt1c	Nosip	Active
7	149	10	Mtag2	Bax	Active
7	150	6	Dbp	Spaca4	Active
7	151	10	Kcnj11	Hps5	Non-active
7	152	12	Ldhc	Mrgprb3	Non-active
7	153	8	Slc6a5	Siglech	Non-active
7	154	11	Nr2f2	Ntrk3	Non-active
7	155	27	Arnt2	Me3	Non-active
7	156	87	Olfr543	Olfr649	Non-active
7	157	36	EG625321	Trim3	Non-active
7	158	23	Olfr693	Nlrp14	Non-active
7	159	24	Cyb5r2	Nlrp10	Non-active
7	160	5	Mir16	Iqck	Active
7	161	7	Gga2	Plk1	Active
7	162	8	Cd2bp2	Sephs2	Active
7	163	2	Zfp629	Bcl7c	Non-active
7	164	4	Fbxl19	Hsd3b7	Active
7	165	8	Stx4a	Prss8	Active
7	166	11	Gpr26	Zranb1	Non-active
7	167	19	Sprn	BC066028	Non-active
7	168	4	Bet1l	Psmd13	Active
8	169	17	Defb40	Atp7b	Non-active
8	170	14	Mtnr1a	Snx25	Non-active
8	171	9	Spcs3	BC088983	Non-active
8	172	14	3110005G23Rik	4732435N03Rik	Non-active
8	173	5	Comp	Crlf1	Non-active
8	174	6	Rpl18a	Ocel1	Active
8	175	12	2510049I19Rik	Sin3b	Active
8	176	11	Inpp4b	Olfr370	Non-active
8	177	5	Lyl1	Dand5	Non-active
8	178	8	Gadd45gip1	Dnase2a	Active
8	179	8	Asna1	Man2b1	Active
8	180	16	Irx3	Amfr	Non-active
8	181	10	Acd	Edc4	Active
8	182	3	5830457O10Rik	Sntb2	Active
8	183	15	Cdh13	BC025816	Non-active
8	184	3	2310061F22Rik	Aprt	Active
8	185	3	Ankrd11	Rpl13	Active
9	186	8	Mmp13	Mmp7	Non-active
9	187	36	Naalad2	Zfp426	Non-active
9	188	14	A230050P20Rik	Cdc37	Active
9	189	9	Atg4d	Tmed1	Active
9	190	9	Carm1	Dock6	Active
9	191	10	Tmem45b	St3gal4	Non-active
9	192	85	Panx3	Olfr985	Non-active
9	193	14	Bsx	Trim29	Non-active
9	194	9	Dpagt1	Ccdc84	Active
9	195	2	Ddx6	Ddx6	Active
9	196	7	Sdhd	2310030G06Rik	Active
9	197	7	Sln	Cib2	Non-active
9	198	6	Sema7a	Islr2	Non-active
9	199	3	Calml4	Lbxcor1	Non-active
9	200	6	Zwilch	Dis3l	Active
9	201	9	Adamts7	Plod2	Non-active
9	202	8	Alas1	Pcbp4	Active
9	203	7	Dag1	Usp4	Active
9	204	12	Klhdc8b	Arih2	Active
9	205	5	Trim71	Cmtm7	Active
9	206	3	Rpl14	Trak1	Active
9	207	12	Slc6a20	Ccr5	Non-active
10	208	9	Zc3h12d	Grm1	Non-active
10	209	12	Hebp2	Map3k5	Non-active
10	210	14	Vnn3	Taar9	Non-active
10	211	10	Popdc3	Ros1	Non-active
10	212	10	Aifm2	Hkdc1	Non-active
10	213	13	Casp14	Gm1157	Non-active
10	214	13	ORF61	1600002K03Rik	Active
10	215	12	Rexo1	Sf3a2	Active
10	216	8	Sgta	Dapk3	Active
10	217	12	Csl	BC067068	Non-active
10	218	7	E2f7	Krr1	Active
10	219	6	Glipr1	Tph2	Non-active
10	220	11	Lgr5	Lrrc10	Non-active
10	221	13	Srgap1	Tsfm	Non-active
10	222	2	Cdk4	Tspan31	Active
10	223	6	Prim1	Rbms2	Active
10	224	10	Obfc2b	Rps26	Active
10	225	40	Rdh5	5830405N20Rik	Non-active
11	226	2	Sfi1	Eif4enif1	Active
11	227	14	Smtn	0610009J22Rik	Non-active
11	228	9	Wap	OTTMUSG00000005148	Non-active
11	229	11	Abca13	Egfr	Non-active
11	230	11	Sertad2	Tmem17	Non-active
11	231	13	1110064P04Rik	Efemp1	Non-active
11	232	13	Spnb2	Il9r	Non-active
11	233	39	1700007I06Rik	Il12b	Non-active
11	234	8	Trim41	Btnl9	Non-active
11	235	9	Mgat1	Cnot6	Non-active
11	236	12	Rufy1	Olfr51	Non-active
11	237	3	Agxt2l2	Nola2	Active
11	238	12	Aff4	Il5	Non-active
11	239	9	Slc22a5	Fnip1	Non-active
11	240	21	2210415F13Rik	Hist3h2bb	Non-active
11	241	3	Smcr7	Smcr8	Active
11	242	13	Kcnj12	Grap	Non-active
11	243	13	Trpv2	Hs3st3a1	Non-active
11	244	8	AU040829	2310004I24Rik	Non-active
11	245	20	Myh2	9930039A11Rik	Non-active
11	246	13	Acadvl	Alox15	Non-active
11	247	29	Ctns	1300001I01Rik	Non-active
11	248	14	Srr	Scarf1	Active
11	249	17	Nxn	Ankrd13b	Non-active
11	250	3	Tlcd1	Rab34	Active
11	251	16	Wsb1	5730455P16Rik	Active
11	252	16	Psmd11	Cct6b	Non-active
11	253	16	Rffl	Mmp28	Non-active
11	254	11	OTTMUSG00000000990	Tcf2	Non-active
11	255	15	Ap1gbp1	Appbp2	Active
11	256	6	Bcas3	Thrap1	Non-active
11	257	13	Gm525	Car10	Non-active
11	258	17	Ankrd40	Sgca	Non-active
11	259	6	Samd14	Tac4	Non-active
11	260	23	Phospho1	Snx11	Non-active
11	261	8	Copz2	Lrrc46	Non-active
11	262	9	Tcap	Ormdl3	Non-active
11	263	46	Rara	Hap1	Non-active
11	264	12	Gcn5l2	Hsd17b1	Non-active
11	265	12	Mlx	Wnk4	Active
11	266	3	1700113I22Rik	Rpl27	Active
11	267	15	Dhx8	Hdac5	Non-active
11	268	14	Asb16	Gja7	Non-active
11	269	8	Plekhm1	Nsf	Non-active
11	270	11	Itgb3	Kcnh6	Non-active
11	271	3	Pitpnc1	Helz	Active
11	272	6	Prkca	Rgs9	Non-active
11	273	12	BC029169	Sstr2	Non-active
11	274	14	Ttyh2	Nat9	Non-active
11	275	10	Grin2c	Atp5h	Non-active
11	276	13	Unc13d	Foxj1	Non-active
11	277	6	Pscd1	C1qtnf1	Non-active
11	278	7	D11Bwg0517e	Ccdc40	Non-active
11	279	8	Nptx1	Bahcc1	Non-active
11	280	12	Ccdc57	BC017643	Non-active
11	281	9	Foxk2	Metrnl	Non-active
12	282	5	Mbip	Slc25a21	Non-active
12	283	4	Arf6	Atp5s	Active
12	284	5	Ahsa1	Snw1	Active
12	285	19	Adck1	2610021K21Rik	Non-active
12	286	21	Btbd7	Clmn	Non-active
12	287	8	LOC629605	4930573I19Rik	Active
13	288	9	Tubal3	EG432723	Non-active
13	289	3	Klf6	Pfkp	Active
13	290	10	4921504I05Rik	Olfr1359	Non-active
13	291	12	Hist1h2bl	Zfp184	Active
13	292	11	V1ri1	V1rh13	Non-active
13	293	12	Trim38	6330500D04Rik	Non-active
13	294	25	D130043K22Rik	Sox4	Non-active
13	295	5	Gcnt2	Tmem14c	Active
13	296	2	Nhlrc1	Tpmt	Non-active
13	297	2	Cks2	Secisbp2	Active
13	298	9	Thoc3	Rnf44	Active
13	299	5	Nsd1	Lman2	Active
13	300	11	Pdlim7	Pcbd2	Active
13	301	8	Catsper3	Il9	Non-active
13	302	14	BC051665	2010111I01Rik	Non-active
13	303	2	Mtrr	Fastkd3	Active
13	304	4	Pols	Med10	Active
13	305	4	Lysmd3	Cetn3	Active
13	306	7	Polk	Enc1	Active
13	307	9	Marveld2	Slc30a5	Active
13	308	11	Sfrs12	3110031B13Rik	Active
14	309	11	Fezf2	Il3ra	Non-active
14	310	4	Sec24c	2310021P13Rik	Active
14	311	2	Polr3a	Rps24	Active
14	312	6	Nek4	Nt5dc2	Active
14	313	19	1700024G13Rik	Syt15	Non-active
14	314	21	1700011H14Rik	Ttc5	Non-active
14	315	11	Pck2	Tm9sf1	Active
14	316	12	2310014G06Rik	Atp12a	Non-active
14	317	8	Nefl	Nkx3-1	Non-active
14	318	8	Cog3	Tsc22d1	Active
14	319	5	Lect1	Diap3	Non-active
15	320	3	Rpl37	Ttc33	Active
15	321	8	BC052328	Cmbl	Non-active
15	322	8	Samd12	2600005O03Rik	Non-active
15	323	8	D15Ertd621e	Sqle	Active
15	324	14	Oc90	Kcnk9	Non-active
15	325	6	Exosc4	Brp16	Active
15	326	23	Cpsf1	Myh9	Active
15	327	12	Kctd17	Lgals2	Non-active
15	328	6	Rpl3	Atf4	Active
15	329	19	Cpne8	Dbx2	Non-active
15	330	13	Pfkm	Olfr234	Non-active
15	331	26	6030408B16Rik	Krt18	Non-active
15	332	12	Calcoco1	Cbx5	Non-active
16	333	12	Zfp263	Crebbp	Active
16	334	12	Top3b	Hic2	Active
16	335	8	Ranbp1	Gnb1l	Active
16	336	4	Tbx1	Cldn5	Active
16	337	12	5430420C16Rik	Fgf12	Non-active
16	338	10	1700021K19Rik	Slc12a8	Active
16	339	9	Dirc2	Ccdc58	Active
16	340	11	Cdgap	Gramd1c	Non-active
16	341	11	Btla	Cd96	Non-active
16	342	18	Olfr172	Gabrr3	Non-active
16	343	23	ORF63	Tiam1	Non-active
16	344	11	ORF28	1190017O12Rik	Active
16	345	12	Sh3bgr	5830404H04Rik	Non-active
17	346	6	9630019K15Rik	4932702K14Rik	Non-active
17	347	7	Plg	Mrgprh	Non-active
17	348	13	Has1	V1re4	Non-active
17	349	8	V1rf5	Zfp54	Non-active
17	350	5	Thoc6	Cldn9	Active
17	351	8	Prss33	Prss27	Non-active
17	352	9	Fahd1	Ift140	Active
17	353	10	Prss34	Sox8	Non-active
17	354	10	Wdr24	F430201B04Rik	Active
17	355	18	Angptl4	Rxrb	Active
17	356	14	H2-DMa	BC051142	Non-active
17	357	5	Aif1	Lta	Non-active
17	358	6	Nfkbil1	Cchcr1	Active
17	359	14	Vars2	Gna-rs1	Active
17	360	27	Olfr103	Cenpq	Non-active
17	361	6	Gtpbp2	Tjap1	Active
17	362	7	1700067P10Rik	Treml1	Non-active
17	363	12	Apobec2	EG328839	Non-active
17	364	6	Vav1	Efna5	Non-active
17	365	8	Myom1	Alk	Non-active
17	366	9	Lbh	2810410M20Rik	Non-active
17	367	5	Prkcn	Cyp1b1	Non-active
17	368	2	Six3	Six2	Non-active
18	369	16	2810439F02Rik	Dsg3	Non-active
18	370	3	Brd8	Cdc23	Active
18	371	30	Pcdha1	Pcdhb22	Non-active
18	372	18	Pcdhga1	Pcdhgb8	Non-active
18	373	15	Ppp2r2b	Mcc	Non-active
18	374	10	Arsi	Pde6a	Non-active
18	375	4	Rpl17	Smad7	Active
18	376	7	Nfatc1	Mbp	Non-active
19	377	5	1810013C15Rik	Sf1	Active
19	378	18	Slc3a2	B3gat3	Active
19	379	5	Eml3	Ahnak	Active
19	380	17	Ms4a10	Gif	Non-active
19	381	18	Olfr1423	Cntf	Non-active
19	382	21	Olfr1444	Olfr1500	Non-active
19	383	7	Trpm6	Tmc1	Non-active
19	384	7	2900009I07Rik	Dock8	Non-active
19	385	15	B430203M17Rik	Pank1	Non-active
19	386	8	Dntt	Slit1	Non-active
19	387	5	Pgam1	Ubtd1	Active
19	388	8	Adrb1	Ablim1	Non-active
X	389	12	Gpkow	Timm17b	Active
X	390	9	Cybb	Tspan7	Non-active
X	391	8	Ndufb11	Timp1	Active
X	392	11	Sh2d1a	Zdhhc9	Non-active
X	393	15	Enox2	Usp26	Non-active
X	394	11	4930550L24Rik	4933436I01Rik	Non-active
X	395	7	BC023829	Gpr50	Non-active
X	396	4	Atp6ap1	Plxna3	Active
X	397	28	Taf9b	Pof1b	Non-active
X	398	9	Klhl4	4921511C20Rik	Non-active
X	399	4	Rpl36a	Armcx1	Active
X	400	8	Trpc5	Alas2	Non-active
X	401	10	Maged2	Smc1a	Active
