# Supplementary material for: Epigenetic domains found in mouse embryonic stem cells via a hidden Markov model
Source: BMC Bioinformatics. 2010 Nov 12;11:557. doi: 10.1186/1471-2105-11-557 (PMC2992069; doi:10.1186/1471-2105-11-557)
Supplement: Additional file 4 — Table S2: Significant domains for the three-state HMM. [file 1471-2105-11-557-S4.TXT]

Significant domains for the three-state HMM					
Chr	Domain ID	No. genes	First gene	Last gene	Domain type
1	1	4	Il1rl1	Slc9a4	Null
1	2	5	Sf3b1	Prei3	Active
1	3	5	A430093A21Rik	Adam23	Active
1	4	7	4921521F21Rik	D630023F18Rik	Null
1	5	5	Cps1	A830006F12Rik	Null
1	6	7	Cyp27a1	Cryba2	Non-active
1	7	3	Ugt1a1	Trpm8	Active
1	8	7	Olfr1416	Olfr12	Null
1	9	9	Serpinb5	Serpinb8	Null
1	10	7	AA986860	Il19	Null
1	11	3	Ddx59	Zfp281	Active
1	12	5	Rgs13	Pla2g4a	Null
1	13	4	Fmo4	Fmo3	Null
1	14	6	Fcrlb	1700009P17Rik	Null
1	15	7	Itlna	Slamf6	Null
1	16	10	Crp	Darc	Null
1	17	16	Aim2	Olfr414	Null
2	18	13	Plxdc2	4921504E06Rik	Non-active
2	19	8	Hnmt	Il1rn	Null
2	20	5	Fcna	Lcn13	Null
2	21	5	Pmpca	Egfl7	Active
2	22	7	Surf6	Gm711	Active
2	23	8	Trub2	Spna2	Active
2	24	2	Gapvd1	Hspa5	Active
2	25	27	LOC666118	Olfr368	Null
2	26	4	Galnt5	Acvr1c	Null
2	27	5	Scn9a	B3galt1	Null
2	28	14	Atp5g3	Mtx2	Non-active
2	29	4	Ppp1r1c	Prdx6-rs1	Null
2	30	155	Agtrl1	Olfr1273	Null
2	31	26	Slc5a12	Olfr1317	Null
2	32	6	Nkx2-4	Thbd	Non-active
2	33	7	Cstl1	9230104L09Rik	Null
2	34	11	EG629114	OTTMUSG00000015862	Null
2	35	3	H13	Id1	Active
2	36	12	Spag4l	U46068	Null
2	37	4	Manbal	Blcap	Active
2	38	8	Wfdc5	Slpi	Null
2	39	4	Wfdc13	Wfdc3	Null
2	40	2	Dnttip1	Ube2c	Active
2	41	6	Rab22a	Gnas	Active
2	42	4	Lsm14b	Gtpbp5	Active
2	43	4	Dido1	1700019H03Rik	Active
3	44	4	Pmp2	1700008G05Rik	Null
3	45	9	Clrn1	Sucnr1	Null
3	46	5	Kirrel1	Fcrl5	Null
3	47	7	Lmna	Arhgef2	Active
3	48	7	Clk2	Muc1	Active
3	49	5	S100a7a	Pglyrp3	Null
3	50	25	A030004J04Rik	2310002A05Rik	Null
3	51	5	Crnn	Tchhl1	Null
3	52	3	Golph3l	Mcl1	Active
3	53	2	Txnip	Polr3gl	Active
3	54	5	Ovgp1	Dennd2d	Null
3	55	8	Ank2	Pitx2	Non-active
3	56	4	Clca4	Clca5	Null
3	57	5	Lphn2	H28	Null
4	58	7	4930412F15Rik	Olfr155	Null
4	59	5	4930547C10Rik	Olfr270	Null
4	60	5	1700018C11Rik	Tnc	Null
4	61	6	Ptplad2	Ifna13	Null
4	62	7	Slc5a9	A630098G03Rik	Null
4	63	8	Olfr62	Lao1	Null
4	64	3	Tmem50a	Syf2	Active
4	65	6	Ubxd3	Pla2g2e	Null
4	66	3	Mrpl20	Aurkaip1	Active
5	67	8	Gnrhr	Tmprss11e	Null
5	68	23	Ugt2b34	Igj	Null
5	69	4	Alb1	Rassf6	Null
5	70	4	Ppbp	Cxcl15	Null
5	71	5	Sparcl1	Mepe	Null
5	72	8	Noc4l	Pitpnb	Active
5	73	6	Oas2	Rph3a	Null
5	74	2	Cct6a	Sumf2	Active
6	75	4	4932701A20Rik	Hyal5	Null
6	76	14	Tas2r137	Prss2	Null
6	77	12	Trpv6	Tas2r144	Null
6	78	9	Tas2r143	BC011487	Null
6	79	13	Olfr453	Nobox	Null
6	80	12	Gimap4	Svs1	Null
6	81	13	Skap2	Evx1	Non-active
6	82	5	V1rc19	V1rc6	Null
6	83	7	Pap	Lrrtm4	Null
6	84	6	2010309E21Rik	Pcbp1	Active
6	85	6	Gkn1	Arhgap25	Null
6	86	8	V1rb7	Uroc1	Null
6	87	6	Chchd4	C130022K22Rik	Active
6	88	4	Olfr211	8430408G22Rik	Null
6	89	9	Clec4a1	Cd163	Null
6	90	7	Chd4	Vamp1	Active
6	91	16	Ppih	D630042F21Rik	Null
6	92	8	Klre1	Klra2	Null
6	93	21	Tas2r130	Kap	Null
6	94	6	C030030A07Rik	Pde6h	Null
6	95	6	Lmo3	Capza3	Null
6	96	6	Slco1c1	Slco1a5	Null
6	97	4	1700073E17Rik	Rassf8	Null
7	98	13	Ndufa3	Cdc42ep5	Active
7	99	3	2210411K11Rik	Ube2s	Active
7	100	4	Rfpl4	V1rd6	Null
7	101	7	Olfr1336	Olfr1350	Null
7	102	6	Zim1	Clcn4-2	Active
7	103	10	V1rl1	V1rg11	Null
7	104	5	Zfp329	Rps5	Active
7	105	4	ZBTB45	Ube2m	Active
7	106	5	Pla2g4c	Crxos1	Null
7	107	7	Psg29	Mill1	Null
7	108	5	Ceacam20	V1rd16	Null
7	109	4	Rps19	Rabac1	Active
7	110	6	Cyp2b10	Cyp2f2	Null
7	111	9	Fbxo27	Ech1	Active
7	112	13	Zfp566	0610010E21Rik	Active
7	113	5	Siglecf	Cldnd2	Null
7	114	2	2410002F23Rik	Clec11a	Active
7	115	12	Ntf5	Bcat2	Active
7	116	6	Mrgprb4	Mrgprb3	Null
7	117	7	Nr2f2	Slco3a1	Non-active
7	118	12	Zfp710	Hddc3	Active
7	119	14	F830104D24Rik	Folh1	Null
7	120	4	Ccdc83	Sytl2	Null
7	121	87	Olfr543	Olfr649	Null
7	122	28	EG625321	Olfr692	Null
7	123	23	Olfr693	Nlrp14	Null
7	124	23	Ovch2	Nlrp10	Null
7	125	6	Gp2	BC048390	Null
7	126	11	AI467606	Sephs2	Active
7	127	8	Stx4a	Prss8	Active
7	128	4	Itgam	Cox6a2	Null
7	129	5	Dmbt1	1700063I17Rik	Null
7	130	2	Hmx3	Hmx2	Non-active
7	131	6	Gpr26	2310007H09Rik	Non-active
7	132	16	Olfr523	Cyp2e1	Null
8	133	8	Fcer2a	B130050I23Rik	Non-active
8	134	16	Defb40	Ccdc70	Null
8	135	14	Mtnr1a	Snx25	Non-active
8	136	7	Spcs3	Glra3	Non-active
8	137	9	2510049I19Rik	Crsp7	Active
8	138	8	Asna1	Man2b1	Active
8	139	8	EG244595	Ces7	Null
8	140	6	BC015286	BC026374	Null
8	141	10	Acd	Edc4	Active
8	142	2	Dpep3	Dpep2	Null
8	143	3	2310061F22Rik	Aprt	Active
9	144	8	Mmp13	Mmp7	Null
9	145	19	Naalad2	Olfr855	Null
9	146	13	Olfr860	Olfr18	Null
9	147	9	A230050P20Rik	Icam4	Active
9	148	9	Atg4d	Tmed1	Active
9	149	9	Carm1	Dock6	Active
9	150	5	Svs7	Acrv1	Null
9	151	43	Panx3	Olfr919	Null
9	152	17	Olfr920	Olfr959	Null
9	153	24	Olfr148	Olfr986	Null
9	154	9	Dpagt1	Ccdc84	Active
9	155	8	Ccdc71	Dalrd3	Active
9	156	3	Rpl14	Trak1	Active
9	157	6	Xcr1	Ccr5	Null
10	158	14	Vnn3	Taar9	Null
10	159	5	Olfr1356	Olfr57	Null
10	160	6	Stk11	1600002K03Rik	Active
10	161	2	Eef2	Dapk3	Active
10	162	4	Dcn	Epyc	Null
10	163	4	1700017N19Rik	Pamci	Null
10	164	2	Cdk4	Tspan31	Active
10	165	6	Rdh1	Hsd17b6	Null
10	166	37	Mettl7b	5830405N20Rik	Null
11	167	8	Eif4enif1	Rnf185	Active
11	168	9	Pnpt1	Rtn4	Active
11	169	10	Gabrp	Slit3	Non-active
11	170	11	Adamts2	Olfr51	Non-active
11	171	11	Rmnd5b	Skp1a	Active
11	172	16	2210415F13Rik	Olfr314	Null
11	173	12	Srebf1	Top3a	Active
11	174	17	Myh2	Ccdc42	Non-active
11	175	8	Slc25a35	Per1	Active
11	176	11	Sat2	Amac1	Active
11	177	7	Rabep1	Mis12	Active
11	178	25	Trpv1	Garnl4	Null
11	179	9	E130309D14Rik	Smg6	Active
11	180	7	Slc43a2	Ywhae	Active
11	181	8	Abr	Tmigd1	Non-active
11	182	14	Cdk5r1	Tmem132e	Non-active
11	183	9	OTTMUSG00000000990	1100001G20Rik	Null
11	184	15	Ints2	Trim37	Active
11	185	8	Mrps23	Dgke	Active
11	186	8	Abcc3	BC018371	Non-active
11	187	12	Hoxb13	Skap1	Non-active
11	188	10	E130012A19Rik	B230217C12Rik	Active
11	189	30	A830036E02Rik	Krt42	Null
11	190	12	Hap1	Nkiras2	Active
11	191	9	Vat1	Etv4	Active
11	192	8	Tlk2	Kcnh6	Non-active
11	193	11	Pecam1	Psmd12	Active
11	194	12	BC029169	Sstr2	Non-active
11	195	8	Sumo2	2310067B10Rik	Active
11	196	13	Sec14l1	Pgs1	Active
13	197	7	Tubal3	Akr1c21	Null
13	198	5	Elmo1	Olfr1368	Null
13	199	7	Olfr1366	Olfr1359	Null
13	200	11	V1ri1	V1rh13	Null
13	201	6	Trim38	Hist1h2ba	Null
13	202	18	Hdgfl1	Prlpa	Null
13	203	6	Serpinb9b	Serpinb6c	Null
13	204	11	Pdlim7	Pcbd2	Active
13	205	11	BC051665	Cts3	Null
14	206	11	Nid2	Ppp3cb	Active
14	207	2	Polr3a	Rps24	Active
14	208	5	"Chat,Slc18a3"	E130203B14Rik	Non-active
14	209	7	Gdf2	Ppyr1	Null
14	210	6	5730469M10Rik	Sftpd	Null
14	211	17	Olfr722	Olfr749	Null
14	212	5	Rnase10	Olfr750	Null
14	213	6	Olfr1513	A630098A13Rik	Null
14	214	11	Pck2	Tm9sf1	Active
14	215	11	2310014G06Rik	Gzmb	Null
14	216	5	EG432867	Defb42	Null
14	217	5	4930578I06Rik	Msra	Null
15	218	4	Tg	Wisp1	Null
15	219	6	Ly6d	2010109I03Rik	Null
15	220	6	Exosc4	Brp16	Active
15	221	5	D15Wsu169e	Rpl8	Active
15	222	6	Tmprss6	Pscd4	Null
15	223	6	Rpl3	Atf4	Active
15	224	10	Olfr288	Olfr234	Null
15	225	8	Fkbp11	Lmbr1l	Non-active
15	226	21	Krt83	Krt78	Null
15	227	12	Calcoco1	Cbx5	Non-active
16	228	4	Tbx1	Cldn5	Active
16	229	6	Olfr164	Lamp3	Null
16	230	5	Rtp1	Rtp2	Null
16	231	6	Rpl35a	Slc12a8	Active
16	232	5	Gm609	Tmprss7	Null
16	233	4	Trat1	Retnlg	Null
16	234	18	Olfr172	Gabrr3	Null
16	235	19	Cldn17	Krtap6-2	Null
17	236	13	Has1	V1re4	Null
17	237	25	Olfr103	Rhag	Null
18	238	12	Pcdha1	Pcdha12	Null
18	239	15	Pcdhb2	Pcdhb22	Null
18	240	11	Spink3	Mcc	Null
19	241	4	Slc22a19	Slc22a6	Null
19	242	17	Ms4a10	Gif	Null
19	243	10	Olfr1423	Mpeg1	Null
19	244	6	EG240549	Cntf	Null
19	245	21	Olfr1444	Olfr1500	Null
19	246	4	Anxa1	Tmc1	Null
19	247	9	Pgm5	Smarca2	Active
19	248	5	B430203M17Rik	Ankrd22	Null
19	249	4	Cyp2c55	Cyp2c70	Null
19	250	5	1700011F14Rik	1700019N19Rik	Null
X	251	12	Gpkow	Timm17b	Active
X	252	7	Rbm10	Timp1	Active
X	253	7	Gm9	Rhox12	Null
X	254	8	Olfr1320	Olfr1324	Null
X	255	4	Fhl1	Brs3	Null
X	256	7	BC023829	Gpr50	Non-active
X	257	4	Vsig4	Gpr165	Null
X	258	4	Tceal6	1700129I15Rik	Null
