# Supplementary material for: Epigenetic domains found in mouse embryonic stem cells via a hidden Markov model
Source: BMC Bioinformatics. 2010 Nov 12;11:557. doi: 10.1186/1471-2105-11-557 (PMC2992069; doi:10.1186/1471-2105-11-557)
Supplement: Additional file 5 — Table S3: Genes in significant non-active domains for the three-state HMM. [file 1471-2105-11-557-S5.TXT]

Significant non-active domains for the three-state HMM		
Chr	Domain ID	GeneName
1	6	Cyp27a1
1	6	Prkag3
1	6	Wnt6
1	6	Wnt10a
1	6	Cdk5r2
1	6	Fev
1	6	Cryba2
2	18	Plxdc2
2	18	Nebl
2	18	2810030E01Rik
2	18	Mllt10
2	18	Dnajc1
2	18	Commd3
2	18	Bmi1
2	18	BC061194
2	18	Pip5k2a
2	18	Armc3
2	18	Msrb2
2	18	Ptf1a
2	18	4921504E06Rik
2	28	Atp5g3
2	28	Lnp
2	28	Evx2
2	28	Hoxd13
2	28	Hoxd12
2	28	Hoxd11
2	28	Hoxd10
2	28	Hoxd9
2	28	Hoxd8
2	28	Hoxd3
2	28	Hoxd4
2	28	6720416L17Rik
2	28	Hoxd1
2	28	Mtx2
2	32	Nkx2-4
2	32	Nkx2-2
2	32	Pax1
2	32	Foxa2
2	32	Sstr4
2	32	Thbd
3	55	Ank2
3	55	Larp7
3	55	Neurog2
3	55	T2bp
3	55	BC002199
3	55	5730508B09Rik
3	55	Pitx2
3	55	Pitx2
6	81	Skap2
6	81	Hoxa1
6	81	Hoxa2
6	81	Hoxa4
6	81	Hoxa3
6	81	Hoxa5
6	81	Hoxa6
6	81	Hoxa7
6	81	Hoxa9
6	81	Hoxa10
6	81	Hoxa11
6	81	Hoxa13
6	81	Evx1
7	117	Nr2f2
7	117	Nr2f2
7	117	Mctp2
7	117	Rgma
7	117	A830073O21Rik
7	117	St8sia2
7	117	Slco3a1
7	130	Hmx3
7	130	Hmx2
7	131	Gpr26
7	131	Cpxm2
7	131	4631426J05Rik
7	131	Oat
7	131	Nkx1-2
7	131	2310007H09Rik
8	133	Fcer2a
8	133	Clec4g
8	133	Cd209a
8	133	Cd209e
8	133	Cd209d
8	133	Cd209b
8	133	Cd209c
8	133	B130050I23Rik
8	135	Mtnr1a
8	135	F11
8	135	Klkb1
8	135	Cyp4v3
8	135	BC035537
8	135	Tlr3
8	135	Sorbs2
8	135	Pdlim3
8	135	Ccdc110
8	135	1700029J07Rik
8	135	1810047C23Rik
8	135	Ankrd37
8	135	Lrp2bp
8	135	Snx25
8	136	Spcs3
8	136	Asb5
8	136	Spata4
8	136	Wdr17
8	136	Gpm6a
8	136	Adam29
8	136	Glra3
11	169	Gabrp
11	169	D130052B06Rik
11	169	Kcnip1
11	169	Kcnmb1
11	169	Lcp2
11	169	Foxi1
11	169	EG574403
11	169	Dock2
11	169	Ccdc99
11	169	Slit3
11	170	Adamts2
11	170	Zfp354c
11	170	9630041N07Rik
11	170	Grm6
11	170	Zfp454
11	170	Zfp2
11	170	Zfp354b
11	170	Prop1
11	170	Olfr1378
11	170	Olfr1377
11	170	Olfr51
11	174	Myh2
11	174	Myh1
11	174	Myh4
11	174	Myh8
11	174	Myh13
11	174	Gas7
11	174	Rcvrn
11	174	Glp2r
11	174	Dhrs7c
11	174	Usp43
11	174	Wdr16
11	174	Stx8
11	174	Ntn1
11	174	Pik3r5
11	174	BB220380
11	174	BC024997
11	174	Ccdc42
11	181	Abr
11	181	Abr
11	181	Abr
11	181	A830053O21Rik
11	181	Tusc5
11	181	Gosr1
11	181	Cpd
11	181	Tmigd1
11	182	Cdk5r1
11	182	Myo1d
11	182	Tmem98
11	182	Spaca3
11	182	Accn1
11	182	1700071K01Rik
11	182	Accn1
11	182	Ccl2
11	182	Ccl7
11	182	Ccl11
11	182	Ccl12
11	182	Ccl8
11	182	Ccl1
11	182	Tmem132e
11	186	Abcc3
11	186	Cacna1g
11	186	Spata20
11	186	Epn3
11	186	Mycbpap
11	186	Rsad1
11	186	Chad
11	186	BC018371
11	187	Hoxb13
11	187	Hoxb9
11	187	Hoxb8
11	187	Hoxb7
11	187	Hoxb6
11	187	Hoxb5
11	187	Hoxb4
11	187	Hoxb3
11	187	Hoxb3
11	187	Hoxb2
11	187	Hoxb1
11	187	Skap1
11	192	Tlk2
11	192	Mrc2
11	192	Rnf190
11	192	Tanc2
11	192	Cyb561
11	192	Ace
11	192	Ace
11	192	Kcnh6
11	194	BC029169
11	194	Abca8b
11	194	Abca8a
11	194	Abca9
11	194	Abca6
11	194	Abca5
11	194	Map2k6
11	194	Kcnj16
11	194	Kcnj2
11	194	Sox9
11	194	Slc39a11
11	194	Sstr2
14	208	"Chat,Slc18a3"
14	208	Ercc6
14	208	9430077A04Rik
14	208	Prrxl1
14	208	E130203B14Rik
15	225	Fkbp11
15	225	"5830427D03Rik,Arf3"
15	225	Wnt10b
15	225	Wnt1
15	225	Prkag1
15	225	Rhebl1
15	225	Dhh
15	225	Lmbr1l
15	227	Calcoco1
15	227	Hoxc13
15	227	Hoxc12
15	227	Hoxc11
15	227	Hoxc10
15	227	Hoxc9
15	227	Hoxc8
15	227	Hoxc6
15	227	Hoxc5
15	227	Hoxc4
15	227	Smug1
15	227	Cbx5
X	256	BC023829
X	256	G630014P10Rik
X	256	Mtm1
X	256	Mtmr1
X	256	Cd99l2
X	256	Hmgb3
X	256	Gpr50
