# Supplementary material for: Epigenetic domains found in mouse embryonic stem cells via a hidden Markov model
Source: BMC Bioinformatics. 2010 Nov 12;11:557. doi: 10.1186/1471-2105-11-557 (PMC2992069; doi:10.1186/1471-2105-11-557)
Supplement: Additional file 6 — Table S4: Genes in significant null domains for the three-state HMM. [file 1471-2105-11-557-S6.TXT]

Significant null domains for the three-state HMM		
Chr	Domain ID	GeneName
1	1	Il1rl1
1	1	Il18r1
1	1	Il18rap
1	1	Slc9a4
1	4	4921521F21Rik
1	4	Cryge
1	4	Crygd
1	4	Crygc
1	4	Crygb
1	4	Cryga
1	4	D630023F18Rik
1	5	Cps1
1	5	Ikzf2
1	5	Spag16
1	5	Spag16
1	5	A830006F12Rik
1	8	Olfr1416
1	8	Olfr1414
1	8	Olfr1413
1	8	Olfr1412
1	8	Olfr1411
1	8	Olfr1410
1	8	Olfr12
1	9	Serpinb5
1	9	Serpinb12
1	9	Serpinb13
1	9	Serpinb3d
1	9	Serpinb11
1	9	Serpinb7
1	9	Serpinb2
1	9	Serpinb10
1	9	Serpinb8
1	10	AA986860
1	10	Fcamr
1	10	Pigr
1	10	Faim3
1	10	Il24
1	10	Il20
1	10	Il19
1	12	Rgs13
1	12	Rgs1
1	12	Rgs18
1	12	B830045N13Rik
1	12	Pla2g4a
1	13	Fmo4
1	13	Fmo1
1	13	Fmo2
1	13	Fmo3
1	14	Fcrlb
1	14	Fcrla
1	14	Fcgr2b
1	14	Fcgr3a
1	14	Fcgr3
1	14	1700009P17Rik
1	15	Itlna
1	15	Cd244
1	15	Ly9
1	15	Slamf7
1	15	Slamf1
1	15	Cd84
1	15	Slamf6
1	16	Crp
1	16	Apcs
1	16	Olfr16
1	16	Olfr1408
1	16	Olfr1406
1	16	Olfr218
1	16	Olfr1404
1	16	Fcer1a
1	16	Olfr1403
1	16	Darc
1	17	Aim2
1	17	"Ifi202b,Ifi205"
1	17	Olfr433
1	17	Olfr432
1	17	Olfr430
1	17	Olfr429
1	17	"Olfr426,Olfr427"
1	17	Olfr244
1	17	Olfr424
1	17	Olfr421
1	17	Olfr420
1	17	Spna1
1	17	Olfr419
1	17	Olfr417
1	17	Olfr415
1	17	Olfr414
2	19	Hnmt
2	19	Tbpl2
2	19	Il1f9
2	19	Il1f6
2	19	Il1f5
2	19	Il1f10
2	19	Il1rn
2	19	Il1rn
2	20	Fcna
2	20	Lcn8
2	20	Lcn5
2	20	Lcn10
2	20	Lcn13
2	25	LOC666118
2	25	Olfr338
2	25	Olfr339
2	25	Olfr340
2	25	Olfr342
2	25	Olfr344
2	25	Olfr345
2	25	Olfr346
2	25	Olfr347
2	25	Olfr348
2	25	Olfr50
2	25	Olfr3
2	25	Olfr350
2	25	Olfr352
2	25	Olfr353
2	25	Olfr354
2	25	Olfr355
2	25	Olfr356
2	25	Olfr357
2	25	Olfr358
2	25	Olfr360
2	25	Olfr361
2	25	Olfr362
2	25	Olfr365
2	25	Olfr366
2	25	EG545417
2	25	Olfr368
2	26	Galnt5
2	26	A330104H05Rik
2	26	Pscdbp
2	26	Acvr1c
2	27	Scn9a
2	27	Scn7a
2	27	Gm1322
2	27	Cmya3
2	27	B3galt1
2	29	Ppp1r1c
2	29	Pde1a
2	29	Pde1a
2	29	Prdx6-rs1
2	30	Agtrl1
2	30	Lrrc55
2	30	Olfr992
2	30	Olfr995
2	30	4833423E24Rik
2	30	Olfr998
2	30	Olfr1006
2	30	Olfr1008
2	30	Olfr1009
2	30	Olfr1010
2	30	Olfr1012
2	30	Olfr1013
2	30	Olfr1014
2	30	Olfr1015
2	30	Olfr1016
2	30	Olfr1018
2	30	Olfr1019
2	30	Olfr1020
2	30	Olfr1022
2	30	Olfr1023
2	30	Olfr1026
2	30	Olfr1028
2	30	Olfr1029
2	30	Olfr1030
2	30	Olfr1031
2	30	Olfr1032
2	30	Olfr1038
2	30	"Olfr1517,Olfr1039"
2	30	Olfr1040
2	30	Olfr1042
2	30	Olfr1043
2	30	Olfr1044
2	30	Olfr52
2	30	Olfr1045
2	30	Olfr1047
2	30	Olfr1048
2	30	Olfr1052
2	30	Olfr1054
2	30	Olfr1056
2	30	Olfr1079
2	30	Olfr1086
2	30	Olfr1087
2	30	Olfr1093
2	30	Olfr141
2	30	Olfr1094
2	30	Olfr1097
2	30	Olfr1098
2	30	Olfr1099
2	30	Olfr1100
2	30	Olfr1101
2	30	Olfr1102
2	30	Olfr1104
2	30	Olfr1105
2	30	Olfr1106
2	30	Olfr1107
2	30	Olfr259
2	30	Olfr1112
2	30	Olfr1120
2	30	Olfr1121
2	30	Olfr1122
2	30	Olfr1123
2	30	Olfr1125
2	30	Olfr1126
2	30	Pramel6
2	30	Olfr153
2	30	Olfr1128
2	30	Olfr1131
2	30	Olfr1132
2	30	Olfr1133
2	30	Olfr1135
2	30	Olfr1136
2	30	Olfr1137
2	30	Olfr1138
2	30	Olfr1140
2	30	Olfr1141
2	30	Olfr152
2	30	Olfr1143
2	30	Olfr1145
2	30	Olfr1148
2	30	Olfr1151
2	30	Olfr1152
2	30	Olfr1153
2	30	Olfr1155
2	30	Olfr1156
2	30	Olfr1157
2	30	Olfr74
2	30	Olfr1158
2	30	Olfr1160
2	30	Olfr1161
2	30	Olfr73
2	30	Olfr1162
2	30	Olfr1163
2	30	Olfr1164
2	30	Olfr1165
2	30	Olfr1170
2	30	Olfr1176
2	30	Olfr1178
2	30	Olfr1179
2	30	Olfr1180
2	30	Olfr1183
2	30	Olfr1184
2	30	Olfr1186
2	30	Olfr1188
2	30	Olfr1189
2	30	Olfr1199
2	30	Olfr1200
2	30	Olfr1208
2	30	Olfr1209
2	30	Olfr1211
2	30	Olfr1212
2	30	Olfr1213
2	30	Olfr1214
2	30	Olfr1215
2	30	Olfr1216
2	30	Olfr1217
2	30	Olfr1218
2	30	Olfr1219
2	30	Olfr1220
2	30	Olfr1221
2	30	Olfr1222
2	30	Olfr1225
2	30	Olfr1226
2	30	Olfr1228
2	30	Olfr1229
2	30	Olfr1230
2	30	Olfr1231
2	30	Olfr1232
2	30	Olfr1233
2	30	Olfr1234
2	30	Olfr1238
2	30	Olfr1239
2	30	Olfr1240
2	30	Olfr1241
2	30	Olfr1242
2	30	Olfr1243
2	30	Olfr1245
2	30	Olfr1246
2	30	Olfr1248
2	30	Olfr1254
2	30	Olfr1255
2	30	Olfr1256
2	30	Olfr48
2	30	Olfr1257
2	30	Olfr1258
2	30	Olfr1259
2	30	Olfr1260
2	30	Olfr1261
2	30	Olfr1262
2	30	Olfr1263
2	30	Olfr1264
2	30	Olfr1269
2	30	Olfr32
2	30	Olfr1270
2	30	Olfr1271
2	30	Olfr1273
2	31	Slc5a12
2	31	Muc15
2	31	4930430A15Rik
2	31	Olfr1275
2	31	Olfr1276
2	31	Olfr1277
2	31	Olfr1278
2	31	Olfr1279
2	31	Olfr1280
2	31	Olfr1284
2	31	Olfr1288
2	31	Olfr1289
2	31	Olfr1294
2	31	Olfr1295
2	31	Olfr1299
2	31	Olfr1301
2	31	Olfr1302
2	31	Olfr1305
2	31	Olfr1306
2	31	Olfr1308
2	31	Olfr1309
2	31	Olfr1311
2	31	Olfr1312
2	31	Olfr1313
2	31	Olfr1314
2	31	Olfr1317
2	33	Cstl1
2	33	Cst11
2	33	8030411F24Rik
2	33	Cst8
2	33	Cst13
2	33	Cst9
2	33	9230104L09Rik
2	34	EG629114
2	34	9230107O10Rik
2	34	9230002F21Rik
2	34	EG654457
2	34	OTTMUSG00000015852
2	34	Defb29
2	34	4930525K10Rik
2	34	Defb19
2	34	OTTMUSG00000015859
2	34	Defb36
2	34	OTTMUSG00000015862
2	36	Spag4l
2	36	Bpil1
2	36	Bpil3
2	36	Rya3
2	36	Gm1006
2	36	EG545477
2	36	Psp
2	36	1700058C13Rik
2	36	Plunc
2	36	2310021H06Rik
2	36	U46068
2	36	U46068
2	38	Wfdc5
2	38	Wfdc12
2	38	Wfdc15a
2	38	Wfdc15b
2	38	Svs2
2	38	Svp2
2	38	Svs5
2	38	Slpi
2	39	Wfdc13
2	39	Spint4
2	39	OTTMUSG00000016293
2	39	Wfdc3
3	44	Pmp2
3	44	Fabp9
3	44	Fabp4
3	44	1700008G05Rik
3	45	Clrn1
3	45	Gpr171
3	45	P2ry14
3	45	Gpr87
3	45	P2ry13
3	45	P2ry12
3	45	C130079G13Rik
3	45	Aadac
3	45	Sucnr1
3	46	Kirrel1
3	46	Msr2
3	46	Cd5l
3	46	Fcrl1
3	46	Fcrl5
3	49	S100a7a
3	49	S100a8
3	49	S100a9
3	49	Pglyrp4
3	49	Pglyrp3
3	50	A030004J04Rik
3	50	Sprr2d
3	50	Sprr2e
3	50	Sprr2f
3	50	Sprr2g
3	50	Sprr2h
3	50	Sprr2i
3	50	Sprr2k
3	50	Sprr1b
3	50	Sprr3
3	50	Sprr1a
3	50	Sprr4
3	50	Ivl
3	50	Smcp
3	50	Sprrl3
3	50	Sprrl5
3	50	Sprrl2
3	50	1110014K05Rik
3	50	Sprrl7
3	50	1110058A15Rik
3	50	Kprp
3	50	1110008K04Rik
3	50	EG545548
3	50	2310007F04Rik
3	50	2310002A05Rik
3	51	Crnn
3	51	EG229574
3	51	EG229574
3	51	Rptn
3	51	Tchhl1
3	54	Ovgp1
3	54	1700027A23Rik
3	54	Chia
3	54	BC051070
3	54	Dennd2d
3	56	Clca4
3	56	EG622139
3	56	Clca3
3	56	Clca5
3	57	Lphn2
3	57	EG381483
3	57	Eltd1
3	57	Ifi44
3	57	H28
4	58	4930412F15Rik
4	58	Olfr70
4	58	Olfr71
4	58	5430416O09Rik
4	58	Olfr159
4	58	Olfr157
4	58	Olfr155
4	59	4930547C10Rik
4	59	Olfr275
4	59	Olfr273
4	59	Olfr272
4	59	Olfr270
4	60	1700018C11Rik
4	60	Tnfsf15
4	60	Tnfsf8
4	60	8030463A06Rik
4	60	Tnc
4	61	Ptplad2
4	61	Ifnb1
4	61	OTTMUSG00000007655
4	61	Ifna9
4	61	Ifna12
4	61	Ifna13
4	62	Slc5a9
4	62	9530098N22Rik
4	62	A430090E18Rik
4	62	A030013N09Rik
4	62	OTTMUSG00000008540
4	62	A030001H23Rik
4	62	A630098G03Rik
4	63	Olfr62
4	63	Olfr1342
4	63	Olfr1341
4	63	Olfr1340
4	63	Olfr1339
4	63	Olfr1338
4	63	Olfr1329
4	63	Lao1
4	65	Ubxd3
4	65	Pla2g2f
4	65	Pla2g2d
4	65	Pla2g5
4	65	Pla2g2a
4	65	Pla2g2e
5	67	Gnrhr
5	67	Tmprss11c
5	67	Tmprss11d
5	67	Tmprss11a
5	67	9930032O22Rik
5	67	Tmprss11f
5	67	Tmprss11b
5	67	Tmprss11e
5	68	Ugt2b34
5	68	Ugt2b1
5	68	Ugt2b35
5	68	Ugt2a3
5	68	Ugt2a2
5	68	Ugt2a1
5	68	Sult1b1
5	68	Sult1d1
5	68	Sult1e1
5	68	Csn1s1
5	68	Csn2
5	68	Csn1s2a
5	68	Csn1s2b
5	68	4930432K09Rik
5	68	EG654494
5	68	Odam
5	68	Csn3
5	68	4931407G18Rik
5	68	"Smr1,Smr3"
5	68	Muc10
5	68	Ambn
5	68	Enam
5	68	Igj
5	69	Alb1
5	69	Afp
5	69	Afm
5	69	Rassf6
5	70	Ppbp
5	70	Cxcl4
5	70	Gm1960
5	70	Cxcl15
5	71	Sparcl1
5	71	Dspp
5	71	Dmp1
5	71	Ibsp
5	71	Mepe
5	73	Oas2
5	73	Oas3
5	73	Oas1b
5	73	Oas1f
5	73	Oas1h
5	73	Rph3a
6	75	4932701A20Rik
6	75	Hyal4
6	75	Spam1
6	75	Hyal5
6	76	Tas2r137
6	76	Tas2r108
6	76	1700016G05Rik
6	76	Olfr461
6	76	Olfr460
6	76	Clec5a
6	76	Tas2r138
6	76	Moxd2
6	76	BC048599
6	76	1700074P13Rik
6	76	2210010C04Rik
6	76	Try4
6	76	1810049H19Rik
6	76	Prss2
6	77	Trpv6
6	77	Trpv5
6	77	1700034O15Rik
6	77	Kel
6	77	Olfr459
6	77	Pip
6	77	Sval2
6	77	Sval1
6	77	Sval3
6	77	Sva
6	77	Tas2r139
6	77	Tas2r144
6	78	Tas2r143
6	78	Tas2r135
6	78	Tas2r126
6	78	Olfr458
6	78	Olfr457
6	78	Olfr456
6	78	EG546896
6	78	Eapa2
6	78	BC011487
6	79	Olfr453
6	79	Olfr38
6	79	Olfr452
6	79	Olfr450
6	79	Olfr449
6	79	Olfr448
6	79	Olfr447
6	79	Olfr437
6	79	Olfr13
6	79	Olfr435
6	79	Olfr434
6	79	Olfr47
6	79	Nobox
6	80	Gimap4
6	80	Gimap6
6	80	Gimap7
6	80	Gimap1
6	80	Gimap5
6	80	Gimap3
6	80	Tmem176b
6	80	Tmem176a
6	80	Abp1
6	80	1600015I10Rik
6	80	Doxl2
6	80	Svs1
6	82	V1rc19
6	82	V1rc3
6	82	V1rc5
6	82	V1rc7
6	82	V1rc6
6	83	Pap
6	83	Reg3d
6	83	Reg3a
6	83	Reg2
6	83	Reg1
6	83	Reg3g
6	83	Lrrtm4
6	85	Gkn1
6	85	Gkn2
6	85	1190003M12Rik
6	85	Bmp10
6	85	Arhgap25
6	85	Arhgap25
6	86	V1rb7
6	86	"V1rb10,V1rb9"
6	86	V1rb4
6	86	V1rb2
6	86	V1rb1
6	86	V1ra1
6	86	BC048671
6	86	Uroc1
6	88	Olfr211
6	88	Olfr214
6	88	Olfr215
6	88	8430408G22Rik
6	89	Clec4a1
6	89	Clec4a3
6	89	Clec4a4
6	89	Clec4a2
6	89	Clec4b2
6	89	Clec4n
6	89	Clec4d
6	89	Clec4e
6	89	Cd163
6	91	Ppih
6	91	Pzp
6	91	BC048546
6	91	Clec2h
6	91	"Klrb1b,Klrb1d"
6	91	Klrb1f
6	91	Clec2e
6	91	Cd69
6	91	4922502D21Rik
6	91	Clec12a
6	91	Clec1b
6	91	Clec9a
6	91	Clec1a
6	91	Clec7a
6	91	Olr1
6	91	D630042F21Rik
6	92	Klre1
6	92	Klrd1
6	92	Klrk1
6	92	Klri1
6	92	Klri2
6	92	Gm156
6	92	Klra17
6	92	Klra2
6	93	Tas2r130
6	93	Tas2r106
6	93	"Tas2r104,Tas2r105"
6	93	Tas2r114
6	93	Tas2r120
6	93	Tas2r121
6	93	Tas2r122
6	93	Tas2r115
6	93	Tas2r124
6	93	Tas2r102
6	93	Tas2r136
6	93	Tas2r123
6	93	Tas2r116
6	93	Tas2r110
6	93	Tas2r113
6	93	Tas2r125
6	93	Tas2r129
6	93	Tas2r131
6	93	Tas2r109
6	93	Tas2r140
6	93	Kap
6	94	C030030A07Rik
6	94	Art4
6	94	Mgp
6	94	1810033M07Rik
6	94	Arhgdib
6	94	Pde6h
6	95	Lmo3
6	95	Igbp1b
6	95	Pik3c2g
6	95	Pik3c2g
6	95	Plcz1
6	95	Capza3
6	96	Slco1c1
6	96	Slco1a4
6	96	Slco1a1
6	96	EG625716
6	96	Iapp
6	96	Slco1a5
6	97	1700073E17Rik
6	97	Ifltd1
6	97	Tuba3b
6	97	Rassf8
7	100	Rfpl4
7	100	Nlrp2
7	100	EG272350
7	100	V1rd6
7	101	Olfr1336
7	101	Olfr1346
7	101	Olfr5
7	101	Olfr1347
7	101	Olfr1348
7	101	Olfr1349
7	101	Olfr1350
7	103	V1rl1
7	103	Nlrp4b
7	103	V1re13
7	103	V1rg2
7	103	V1rg6
7	103	V1rg7
7	103	V1rg3
7	103	V1rg12
7	103	V1rg8
7	103	V1rg11
7	106	Pla2g4c
7	106	Cabp5
7	106	EG629219
7	106	Crx
7	106	Crxos1
7	107	Psg29
7	107	Ceacam14
7	107	Ceacam11
7	107	Ceacam13
7	107	Ceacam12
7	107	Igfl3
7	107	Mill1
7	108	Ceacam20
7	108	Nlrp9b
7	108	Nlrp5
7	108	V1rd17
7	108	V1rd16
7	110	Cyp2b10
7	110	Nlrp4a
7	110	EG243881
7	110	Cyp2b19
7	110	Cyp2g1
7	110	Cyp2f2
7	113	Siglecf
7	113	Siglecg
7	113	Lim2
7	113	Nkg7
7	113	Cldnd2
7	116	Mrgprb4
7	116	Mrgprb8
7	116	Mrgprb1
7	116	Mrgprx2
7	116	Mrgprb2
7	116	Mrgprb3
7	119	F830104D24Rik
7	119	Olfr309
7	119	Olfr308
7	119	Olfr307
7	119	Olfr305
7	119	Olfr304
7	119	Olfr303
7	119	Olfr301
7	119	Olfr299
7	119	Olfr298
7	119	Olfr297
7	119	Olfr294
7	119	Olfr292
7	119	Folh1
7	120	Ccdc83
7	120	Sytl2
7	120	Sytl2
7	120	Sytl2
7	121	Olfr543
7	121	Olfr544
7	121	Olfr545
7	121	Olfr547
7	121	Olfr549
7	121	Trim21
7	121	Olfr550
7	121	Olfr551
7	121	Olfr552
7	121	Olfr553
7	121	Olfr554
7	121	Olfr555
7	121	Olfr556
7	121	Trim68
7	121	Olfr557
7	121	Olfr558
7	121	Olfr33
7	121	Olfr559
7	121	Olfr560
7	121	Olfr78
7	121	Olfr561
7	121	Olfr566
7	121	Olfr568
7	121	Olfr569
7	121	Olfr570
7	121	Olfr571
7	121	Olfr572
7	121	Olfr574
7	121	Olfr575
7	121	Olfr576
7	121	Olfr577
7	121	Olfr578
7	121	Olfr582
7	121	Olfr583
7	121	Olfr584
7	121	Olfr585
7	121	Olfr586
7	121	Olfr589
7	121	Olfr591
7	121	Olfr592
7	121	Olfr594
7	121	Olfr599
7	121	Olfr600
7	121	Olfr601
7	121	Olfr605
7	121	Olfr606
7	121	Olfr608
7	121	Olfr609
7	121	Olfr610
7	121	Olfr614
7	121	Olfr615
7	121	Olfr616
7	121	Olfr617
7	121	Olfr618
7	121	Olfr619
7	121	Olfr620
7	121	Olfr622
7	121	Olfr623
7	121	Olfr624
7	121	Olfr628
7	121	Olfr629
7	121	Olfr630
7	121	Olfr69
7	121	Olfr68
7	121	Olfr67
7	121	"Hbb-b2,Hbb-b1"
7	121	Hbb-bh1
7	121	Hbb-y
7	121	Olfr66
7	121	Olfr64
7	121	Olfr65
7	121	Olfr631
7	121	Olfr632
7	121	Olfr633
7	121	Olfr635
7	121	Olfr640
7	121	Olfr641
7	121	Olfr642
7	121	Olfr643
7	121	Olfr644
7	121	Olfr645
7	121	Olfr646
7	121	Ubqln3
7	121	Ubqlnl
7	121	E030002O03Rik
7	121	Olfr648
7	121	Olfr649
7	122	EG625321
7	122	Olfr651
7	122	Olfr652
7	122	Olfr653
7	122	Olfr654
7	122	Olfr655
7	122	Olfr656
7	122	Olfr659
7	122	Olfr661
7	122	Olfr663
7	122	Olfr665
7	122	Olfr667
7	122	Olfr668
7	122	Olfr669
7	122	Olfr670
7	122	Olfr672
7	122	Olfr675
7	122	Olfr676
7	122	Olfr677
7	122	Olfr678
7	122	Olfr683
7	122	Olfr684
7	122	Olfr685
7	122	Olfr686
7	122	Olfr689
7	122	Olfr690
7	122	Olfr691
7	122	Olfr692
7	123	Olfr693
7	123	Olfr694
7	123	Olfr695
7	123	Olfr697
7	123	Olfr698
7	123	Olfr699
7	123	Olfr701
7	123	Olfr702
7	123	Olfr703
7	123	Olfr704
7	123	Olfr705
7	123	Olfr706
7	123	Olfr707
7	123	Olfr708
7	123	Olfr710
7	123	Olfr6
7	123	Olfr711
7	123	Olfr2
7	123	Olfr713
7	123	Olfr714
7	123	Olfr17
7	123	Olfr716
7	123	Nlrp14
7	124	Ovch2
7	124	Olfr467
7	124	Olfr472
7	124	Olfr473
7	124	Olfr476
7	124	Olfr478
7	124	Olfr479
7	124	Olfr480
7	124	Olfr481
7	124	Olfr483
7	124	Olfr491
7	124	Olfr492
7	124	Olfr493
7	124	Olfr502
7	124	Olfr506
7	124	Olfr507
7	124	Olfr508
7	124	Olfr510
7	124	Olfr512
7	124	Olfr513
7	124	Olfr517
7	124	Olfr518
7	124	Nlrp10
7	125	Gp2
7	125	Umod
7	125	C730027J19Rik
7	125	Acsm2
7	125	Acsm1
7	125	BC048390
7	128	Itgam
7	128	Itgax
7	128	Itgad
7	128	Cox6a2
7	129	Dmbt1
7	129	5430419D17Rik
7	129	Cuzd1
7	129	1700007K09Rik
7	129	1700063I17Rik
7	132	Olfr523
7	132	Olfr524
7	132	E430002D04Rik
7	132	5830411N06Rik
7	132	Olfr525
7	132	Olfr527
7	132	Olfr60
7	132	Olfr530
7	132	Olfr531
7	132	Olfr533
7	132	Olfr535
7	132	Olfr536
7	132	Olfr61
7	132	Olfr539
7	132	Olfr541
7	132	Cyp2e1
8	134	Defb40
8	134	Defb37
8	134	Defb38
8	134	Defb39
8	134	EG546038
8	134	Spag11
8	134	Defb14
8	134	Defb4
8	134	EG574083
8	134	EG654453
8	134	Defb1
8	134	Defb50
8	134	Defb11
8	134	Defb13
8	134	C86695
8	134	Ccdc70
8	139	EG244595
8	139	LOC382044
8	139	Ces3
8	139	Es22
8	139	AU018778
8	139	Ces1
8	139	Ces7
8	139	Ces7
8	140	BC015286
8	140	Ces2
8	140	Ces5
8	140	2310038E17Rik
8	140	2210023G05Rik
8	140	BC026374
8	142	Dpep3
8	142	Dpep2
9	144	Mmp13
9	144	Mmp12
9	144	Mmp3
9	144	Mmp10
9	144	Mmp8
9	144	Mmp27
9	144	Mmp20
9	144	Mmp7
9	145	Naalad2
9	145	Mbd3l2
9	145	Mbd3l1
9	145	Olfr24
9	145	Olfr828
9	145	Olfr829
9	145	Olfr830
9	145	Olfr835
9	145	Olfr836
9	145	Olfr837
9	145	Olfr843
9	145	Olfr845
9	145	Olfr847
9	145	Olfr849
9	145	Olfr850
9	145	Olfr851
9	145	Olfr853
9	145	Olfr854
9	145	Olfr855
9	146	Olfr860
9	146	Olfr862
9	146	Olfr77
9	146	Olfr866
9	146	Olfr867
9	146	Olfr868
9	146	Olfr869
9	146	Olfr870
9	146	Olfr871
9	146	Olfr872
9	146	Olfr39
9	146	Olfr873
9	146	Olfr18
9	150	Svs7
9	150	Gm846
9	150	D730048I06Rik
9	150	A630095E13Rik
9	150	Acrv1
9	151	Panx3
9	151	Olfr160
9	151	Olfr151
9	151	Olfr874
9	151	Olfr875
9	151	Olfr876
9	151	Olfr877
9	151	Olfr145
9	151	Olfr878
9	151	Olfr881
9	151	Olfr883
9	151	Olfr884
9	151	Olfr885
9	151	Olfr887
9	151	Olfr889
9	151	Olfr890
9	151	Olfr891
9	151	Olfr893
9	151	Olfr894
9	151	Olfr143
9	151	Olfr895
9	151	Olfr25
9	151	Olfr898
9	151	"Olfr250,Olfr899"
9	151	"Olfr251,Olfr900"
9	151	Olfr147
9	151	Olfr901
9	151	Olfr902
9	151	Olfr904
9	151	Olfr905
9	151	Olfr906
9	151	Olfr907
9	151	Olfr908
9	151	Olfr909
9	151	Olfr910
9	151	Olfr912
9	151	Olfr913
9	151	Olfr914
9	151	Olfr915
9	151	Olfr916
9	151	Olfr917
9	151	Olfr918
9	151	Olfr919
9	152	Olfr920
9	152	Olfr921
9	152	Olfr922
9	152	Olfr923
9	152	Olfr26
9	152	Olfr930
9	152	Olfr933
9	152	Olfr934
9	152	Olfr935
9	152	Olfr146
9	152	Olfr943
9	152	Olfr945
9	152	Olfr948
9	152	Olfr44
9	152	Olfr957
9	152	Olfr958
9	152	Olfr959
9	153	Olfr148
9	153	Olfr960
9	153	Olfr961
9	153	Olfr963
9	153	Olfr149
9	153	Olfr965
9	153	Olfr967
9	153	Olfr968
9	153	Olfr969
9	153	Olfr970
9	153	Olfr971
9	153	Olfr973
9	153	Olfr974
9	153	Olfr975
9	153	Olfr976
9	153	Olfr978
9	153	Olfr979
9	153	Olfr980
9	153	Olfr981
9	153	Olfr982
9	153	Olfr983
9	153	Olfr984
9	153	Olfr985
9	153	Olfr986
9	157	Xcr1
9	157	Ccr1
9	157	Ccr1l1
9	157	Ccr3
9	157	Ccr2
9	157	Ccr5
10	158	Vnn3
10	158	Vnn1
10	158	Taar1
10	158	Taar2
10	158	Taar3
10	158	Taar4
10	158	Taar5
10	158	Taar6
10	158	Taar7a
10	158	Taar7d
10	158	Taar7e
10	158	Taar7f
10	158	Taar8b
10	158	Taar9
10	159	Olfr1356
10	159	Olfr1353
10	159	Olfr1352
10	159	Olfr1351
10	159	Olfr57
10	162	Dcn
10	162	Lum
10	162	Kera
10	162	Epyc
10	163	1700017N19Rik
10	163	Mgat4c
10	163	Nts
10	163	Pamci
10	165	Rdh1
10	165	Rdhs
10	165	BC089597
10	165	Rdh7
10	165	Sdro
10	165	Hsd17b6
10	166	Mettl7b
10	166	Olfr768
10	166	Olfr769
10	166	Olfr771
10	166	Olfr776
10	166	Olfr777
10	166	Olfr780
10	166	Olfr781
10	166	Olfr786
10	166	Olfr788
10	166	Olfr790
10	166	Olfr791
10	166	Olfr792
10	166	Olfr794
10	166	Olfr796
10	166	Olfr798
10	166	Olfr799
10	166	Olfr800
10	166	Olfr802
10	166	Olfr803
10	166	Olfr804
10	166	Olfr805
10	166	Olfr806
10	166	Olfr808
10	166	Olfr809
10	166	Olfr810
10	166	Olfr811
10	166	Olfr812
10	166	Olfr813
10	166	Olfr818
10	166	Olfr820
10	166	Olfr821
10	166	Olfr822
10	166	Olfr826
10	166	Olfr827
10	166	Neurod4
10	166	5830405N20Rik
11	172	2210415F13Rik
11	172	1810065E05Rik
11	172	OTTMUSG00000005737
11	172	4930504O13Rik
11	172	Olfr30
11	172	Olfr332
11	172	Olfr328
11	172	Olfr325
11	172	Olfr324
11	172	2210407C18Rik
11	172	Olfr323
11	172	Trim58
11	172	Olfr319
11	172	Olfr316
11	172	Olfr315
11	172	Olfr314
11	178	Trpv1
11	178	Trpv3
11	178	Aspa
11	178	Spata22
11	178	Olfr20
11	178	Olfr376
11	178	Olfr378
11	178	Olfr382
11	178	Olfr389
11	178	Olfr390
11	178	Olfr392
11	178	Olfr393
11	178	Olfr394
11	178	Olfr395
11	178	Olfr23
11	178	Olfr397
11	178	Olfr398
11	178	Olfr139
11	178	Olfr399
11	178	Olfr402
11	178	Olfr403
11	178	Olfr410
11	178	Olfr411
11	178	Olfr412
11	178	Garnl4
11	183	OTTMUSG00000000990
11	183	Ccl5
11	183	Ccl9
11	183	Ccl6
11	183	Ccl3
11	183	Ccl4
11	183	LOC100034251
11	183	Expi
11	183	1100001G20Rik
11	189	A830036E02Rik
11	189	Krt20
11	189	Krt23
11	189	Krt39
11	189	Krt40
11	189	Krtap3-3
11	189	Krtap3-2
11	189	2310043L02Rik
11	189	OTTMUSG00000004966
11	189	2310040M23Rik
11	189	A030010K20Rik
11	189	1110033F04Rik
11	189	Krtap4-7
11	189	OTTMUSG00000002196
11	189	Krtap9-1
11	189	4733401H21Rik
11	189	OTTMUSG00000002177
11	189	Krt33a
11	189	Krt34
11	189	Krt31
11	189	Krt32
11	189	Krt35
11	189	Krt36
11	189	Krt13
11	189	Krt15
11	189	Krt19
11	189	Krt9
11	189	Krt14
11	189	Krt17
11	189	Krt42
13	197	Tubal3
13	197	Ucn3
13	197	Akr1c14
13	197	Akr1c18
13	197	Akr1c19
13	197	Akr1c6
13	197	Akr1c21
13	198	Elmo1
13	198	Aoah
13	198	Olfr1370
13	198	Olfr42
13	198	Olfr1368
13	199	Olfr1366
13	199	Olfr1365
13	199	Olfr1364
13	199	Olfr1362
13	199	Olfr11
13	199	Olfr1361
13	199	Olfr1359
13	200	V1ri1
13	200	OTTMUSG00000000480
13	200	V1ri6
13	200	V1rh21
13	200	V1ri3
13	200	V1rh1
13	200	V1ri4
13	200	V1rh20
13	200	V1ri10
13	200	V1ri5
13	200	V1rh13
13	201	Trim38
13	201	Slc17a2
13	201	Slc17a3
13	201	Slc17a1
13	201	Slc17a4
13	201	Hist1h2ba
13	202	Hdgfl1
13	202	Prl
13	202	Prlpj
13	202	Csh2
13	202	Prlpi
13	202	Prlpb
13	202	Dtprp
13	202	Prlpk
13	202	Prlpc1
13	202	Prlpc3
13	202	Prlpc2
13	202	Prlpc4
13	202	Prlpn
13	202	Prlpe
13	202	Prlpf
13	202	Prlpm
13	202	OTTMUSG00000000651
13	202	Prlpa
13	203	Serpinb9b
13	203	Serpinb1b
13	203	Serpinb9c
13	203	OTTMUSG00000000712
13	203	OTTMUSG00000000720
13	203	Serpinb6c
13	205	BC051665
13	205	2310051M13Rik
13	205	Tpbpa
13	205	Ctsj
13	205	Ctsq
13	205	Ctsr
13	205	Cts6
13	205	Cts8
13	205	Cts7
13	205	Ctsm
13	205	Cts3
14	209	Gdf2
14	209	Rbp3
14	209	Zfp488
14	209	EG432838
14	209	Antxrl
14	209	Anxa8
14	209	Ppyr1
14	210	5730469M10Rik
14	210	Dydc2
14	210	Mat1a
14	210	Sftpa1
14	210	Mbl1
14	210	Sftpd
14	211	Olfr722
14	211	Olfr727
14	211	Olfr728
14	211	Olfr729
14	211	Olfr730
14	211	Olfr731
14	211	Olfr732
14	211	Olfr733
14	211	Olfr734
14	211	Olfr735
14	211	Tlr11
14	211	Olfr736
14	211	Olfr738
14	211	Olfr739
14	211	Olfr744
14	211	Olfr745
14	211	Olfr749
14	212	Rnase10
14	212	Rnase9
14	212	Rnase11
14	212	Rnase12
14	212	Olfr750
14	213	Olfr1513
14	213	Olfr1510
14	213	Olfr1509
14	213	Olfr1508
14	213	Olfr1507
14	213	A630098A13Rik
14	215	2310014G06Rik
14	215	Cma1
14	215	Mcpt1
14	215	Mcpt2
14	215	Mcpt4
14	215	Mcpt8
14	215	Ctsg
14	215	Gzmn
14	215	Gzmf
14	215	Gzmc
14	215	Gzmb
14	216	EG432867
14	216	EG654465
14	216	EG654458
14	216	2410125J01Rik
14	216	Defb42
14	217	4930578I06Rik
14	217	Rp1hl1
14	217	4933401F05Rik
14	217	1700049K14Rik
14	217	Msra
15	218	Tg
15	218	Sla
15	218	Sla
15	218	Wisp1
15	219	Ly6d
15	219	D730001G18Rik
15	219	Ly6k
15	219	Cyp11b1
15	219	Cyp11b2
15	219	2010109I03Rik
15	222	Tmprss6
15	222	Il2rb
15	222	C1qtnf6
15	222	Sstr3
15	222	Rac2
15	222	Pscd4
15	224	Olfr288
15	224	H1fnt
15	224	Zfp641
15	224	"Olfr257,Olfr285"
15	224	Olfr284
15	224	Olfr283
15	224	Olfr282
15	224	Olfr281
15	224	Lalba
15	224	Olfr234
15	226	Krt83
15	226	1700011A15Rik
15	226	5430421N21Rik
15	226	Krt85
15	226	Krt84
15	226	Krt82
15	226	4732456N10Rik
15	226	Krt75
15	226	EG406223
15	226	Krt5
15	226	Krt71
15	226	Krt74
15	226	Krt72
15	226	Krt73
15	226	Krt2
15	226	Krt1
15	226	Krt77
15	226	Krt76
15	226	Krt4
15	226	Krt79
15	226	Krt78
16	229	Olfr164
16	229	Olfr165
16	229	Olfr166
16	229	Olfr167
16	229	Olfr168
16	229	Lamp3
16	230	Rtp1
16	230	Masp1
16	230	Rtp4
16	230	Sst
16	230	Rtp2
16	232	Gm609
16	232	Slc9a10
16	232	Gcet2
16	232	BC016579
16	232	Tmprss7
16	233	Trat1
16	233	Retnlb
16	233	Retnla
16	233	Retnlg
16	234	Olfr172
16	234	Olfr173
16	234	Olfr174
16	234	"Olfr177,Olfr176"
16	234	Olfr180
16	234	Olfr181
16	234	Olfr183
16	234	Olfr186
16	234	Olfr187
16	234	Olfr194
16	234	Olfr195
16	234	Olfr197
16	234	Olfr202
16	234	Olfr203
16	234	Olfr204
16	234	Olfr206
16	234	"Olfr208,Olfr207,Olfr209"
16	234	Gabrr3
16	235	Cldn17
16	235	Cldn8
16	235	2310002B14Rik
16	235	Krtap13-1
16	235	Krtap13
16	235	2310034C09Rik
16	235	2310057N15Rik
16	235	Krtap14
16	235	Krtap15
16	235	Krtap16-9
16	235	Krtap16-5
16	235	Krtap16-4
16	235	Krtap8-2
16	235	AY026312
16	235	Krtap16-10
16	235	Krtap6-1
16	235	"Krtap16-3,Krtap16-8"
16	235	"Krtap16-7,Krtap21-1"
16	235	Krtap6-2
17	236	Has1
17	236	Fpr1
17	236	Fpr-rs2
17	236	Fprl1
17	236	Fpr-rs6
17	236	V1re5
17	236	V1re2
17	236	V1re6
17	236	V1re3
17	236	V1re1
17	236	V1re8
17	236	V1re7
17	236	V1re4
17	237	Olfr103
17	237	Olfr104
17	237	Olfr106
17	237	Olfr107
17	237	Olfr109
17	237	H2-M2
17	237	Olfr110
17	237	Olfr112
17	237	Olfr123
17	237	Olfr124
17	237	Olfr125
17	237	Olfr129
17	237	Olfr130
17	237	Olfr131
17	237	Olfr132
17	237	Olfr133
17	237	Olfr134
17	237	Olfr135
17	237	Olfr138
17	237	Olfr137
17	237	Olfr136
17	237	Pgk2
17	237	EG619517
17	237	Crisp2
17	237	Rhag
18	238	Pcdha1
18	238	Pcdha2
18	238	Pcdha3
18	238	Pcdha4
18	238	Pcdha5
18	238	Pcdha6
18	238	Pcdha7
18	238	Pcdha8
18	238	Pcdha9
18	238	Pcdha10
18	238	Pcdha11
18	238	Pcdha12
18	239	Pcdhb2
18	239	Pcdhb3
18	239	Pcdhb4
18	239	Pcdhb5
18	239	Pcdhb10
18	239	Pcdhb13
18	239	Pcdhb14
18	239	Pcdhb15
18	239	Pcdhb16
18	239	Pcdhb17
18	239	Pcdhb18
18	239	Pcdhb19
18	239	Pcdhb20
18	239	Pcdhb21
18	239	Pcdhb22
18	240	Spink3
18	240	Scgb3a2
18	240	Gm94
18	240	Spink5
18	240	EG433178
18	240	EG433180
18	240	Spink12
18	240	Spink11
18	240	Npy6r
18	240	Myot
18	240	Mcc
19	241	Slc22a19
19	241	BC014805
19	241	Slc22a8
19	241	Slc22a6
19	242	Ms4a10
19	242	E530011F12Rik
19	242	Ms4a8a
19	242	1700025F22Rik
19	242	Ms4a13
19	242	Ms4a1
19	242	Ms4a5
19	242	Ms4a7
19	242	Ms4a6c
19	242	Ms4a6b
19	242	Ms4a6d
19	242	Ms4a2
19	242	Ms4a3
19	242	Plac1l
19	242	Oosp1
19	242	Gm97
19	242	Gif
19	243	Olfr1423
19	243	Olfr1426
19	243	Olfr1427
19	243	Olfr1428
19	243	Olfr76
19	243	"Olfr1433,Olfr1434"
19	243	Olfr1440
19	243	Olfr1441
19	243	Pfpl
19	243	Mpeg1
19	244	EG240549
19	244	Glyat
19	244	Olfr1442
19	244	Olfr1443
19	244	Keg1
19	244	Cntf
19	245	Olfr1444
19	245	Olfr1445
19	245	Olfr1448
19	245	Olfr1449
19	245	Olfr1450
19	245	Olfr1451
19	245	Olfr1461
19	245	Olfr1462
19	245	Olfr1463
19	245	Olfr1466
19	245	Olfr1467
19	245	Olfr1469
19	245	Olfr1489
19	245	Olfr1490
19	245	Olfr1491
19	245	Olfr1494
19	245	Olfr1495
19	245	Olfr1496
19	245	Olfr1497
19	245	Olfr1499
19	245	Olfr1500
19	246	Anxa1
19	246	Aldh1a1
19	246	Aldh1a7
19	246	Tmc1
19	248	B430203M17Rik
19	248	Lipf
19	248	Lipk
19	248	Lipn
19	248	Ankrd22
19	249	Cyp2c55
19	249	Cyp2c65
19	249	Cyp2c29
19	249	Cyp2c70
19	250	1700011F14Rik
19	250	Pnlip
19	250	Pnliprp1
19	250	Pnliprp2
19	250	1700019N19Rik
X	253	Gm9
X	253	Rhox1
X	253	Rhox8
X	253	4930430D24Rik
X	253	Rhox10
X	253	Rhox11
X	253	Rhox12
X	254	Olfr1320
X	254	Olfr1321
X	254	Igsf1
X	254	Igsf1
X	254	Igsf1
X	254	Olfr1322
X	254	Olfr1323
X	254	Olfr1324
X	255	Fhl1
X	255	Mtap7d3
X	255	Gpr112
X	255	Brs3
X	257	Vsig4
X	257	B230358A15Rik
X	257	Heph
X	257	Gpr165
X	258	Tceal6
X	258	Nxf7
X	258	1700008I05Rik
X	258	1700129I15Rik
