# Supplementary material for: Epigenetic domains found in mouse embryonic stem cells via a hidden Markov model
Source: BMC Bioinformatics. 2010 Nov 12;11:557. doi: 10.1186/1471-2105-11-557 (PMC2992069; doi:10.1186/1471-2105-11-557)
Supplement: Additional file 7 — Table S5: Genes in significant active domains for the three-state HMM. [file 1471-2105-11-557-S7.TXT]

Significant active domains for the three-state HMM		
Chr	Domain ID	GeneName
1	2	Sf3b1
1	2	Coq10b
1	2	Hspd1
1	2	Hspe1
1	2	Prei3
1	3	A430093A21Rik
1	3	Ndufs1
1	3	Eef1b2
1	3	Gpr1
1	3	Adam23
1	7	Ugt1a1
1	7	6430706D22Rik
1	7	Trpm8
1	11	Ddx59
1	11	Kif14
1	11	Zfp281
2	21	Pmpca
2	21	Inpp5e
2	21	AU024582
2	21	Notch1
2	21	Egfl7
2	22	Surf6
2	22	Surf5
2	22	Rpl7a
2	22	Surf1
2	22	Surf2
2	22	Surf4
2	22	Gm711
2	23	Trub2
2	23	Coq4
2	23	Slc27a4
2	23	Urm1
2	23	Ceecam1
2	23	Odf2
2	23	Gle1l
2	23	Spna2
2	24	Gapvd1
2	24	Hspa5
2	35	H13
2	35	Mcts2
2	35	Id1
2	37	Manbal
2	37	Src
2	37	Nnat
2	37	Blcap
2	40	Dnttip1
2	40	Ube2c
2	41	Rab22a
2	41	Vapb
2	41	Stx16
2	41	Npepl1
2	41	Gnas
2	41	Gnas
2	42	Lsm14b
2	42	Psma7
2	42	Ss18l1
2	42	Gtpbp5
2	43	Dido1
2	43	Dido1
2	43	2310003C23Rik
2	43	1700019H03Rik
3	47	Lmna
3	47	2700083E18Rik
3	47	Rab25
3	47	Mapbpip
3	47	Ubqln4
3	47	Ssr2
3	47	Arhgef2
3	48	Clk2
3	48	Scamp3
3	48	1110013L07Rik
3	48	Gba
3	48	Mtx1
3	48	Thbs3
3	48	Muc1
3	52	Golph3l
3	52	Ensa
3	52	Mcl1
3	53	Txnip
3	53	Polr3gl
4	64	Tmem50a
4	64	D4Wsu53e
4	64	Syf2
4	66	Mrpl20
4	66	Ccnl2
4	66	Aurkaip1
5	72	Noc4l
5	72	Ddx51
5	72	Ep400
5	72	Pus1
5	72	Ulk1
5	72	Hscb
5	72	Chek2
5	72	Pitpnb
5	74	Cct6a
5	74	Sumf2
6	84	2010309E21Rik
6	84	Snrpg
6	84	Pcyox1
6	84	Tia1
6	84	C87436
6	84	Pcbp1
6	87	Chchd4
6	87	Tmem43
6	87	Xpc
6	87	Lsm3
6	87	Slc6a6
6	87	C130022K22Rik
6	90	Chd4
6	90	Nol1
6	90	A930037G23Rik
6	90	"LOC380687,Gapdh"
6	90	Ncapd2
6	90	Mrpl51
6	90	Vamp1
7	98	Ndufa3
7	98	Tfpt
7	98	Prpf31
7	98	Cnot3
7	98	Leng1
7	98	Tmc4
7	98	Leng4
7	98	Tsen34
7	98	Rps9
7	98	Ttyh1
7	98	Leng8
7	98	Leng9
7	98	Cdc42ep5
7	99	2210411K11Rik
7	99	Rpl28
7	99	Ube2s
7	102	Zim1
7	102	Peg3
7	102	Usp29
7	102	5730403M16Rik
7	102	Zfp418
7	102	Clcn4-2
7	104	Zfp329
7	104	Zfp110
7	104	Zfp128
7	104	Zscan22
7	104	Rps5
7	105	ZBTB45
7	105	Trim28
7	105	Chmp2a
7	105	Ube2m
7	109	Rps19
7	109	Cd79a
7	109	Arhgef1
7	109	Rabac1
7	111	Fbxo27
7	111	Fbxo17
7	111	Mrps12
7	111	Sars2
7	111	Nfkbib
7	111	Sirt2
7	111	5830482F20Rik
7	111	Hnrpl
7	111	Ech1
7	112	Zfp566
7	112	Zfp260
7	112	Zfp382
7	112	Zfp146
7	112	EG330503
7	112	Cox7a1
7	112	Capns1
7	112	Tbcb
7	112	Polr2i
7	112	Clip3
7	112	Alkbh6
7	112	AI428936
7	112	0610010E21Rik
7	114	2410002F23Rik
7	114	Clec11a
7	115	Ntf5
7	115	Lhb
7	115	Ruvbl2
7	115	Gys1
7	115	Ftl1
7	115	Bax
7	115	Dhdh
7	115	Nucb1
7	115	Myd116
7	115	Plekha4
7	115	Hsd17b14
7	115	Bcat2
7	118	Zfp710
7	118	Idh2
7	118	Sema4b
7	118	Cib1
7	118	D330012F22Rik
7	118	1700111A04Rik
7	118	Ngrn
7	118	Vps33b
7	118	Prc1
7	118	Rccd1
7	118	Unc45a
7	118	Hddc3
7	126	AI467606
7	126	Qprt
7	126	Spn
7	126	Cd2bp2
7	126	Tbc1d10b
7	126	Mylpf
7	126	1-Sep
7	126	Zfp553
7	126	Zfp771
7	126	2410015N17Rik
7	126	Sephs2
7	127	Stx4a
7	127	Zfp668
7	127	Zfp646
7	127	BC039632
7	127	Vkorc1
7	127	Bckdk
7	127	Myst1
7	127	Prss8
8	137	2510049I19Rik
8	137	Ap1m1
8	137	Klf2
8	137	Eps15l1
8	137	Calr3
8	137	1700030K09Rik
8	137	Cherp
8	137	Slc35e1
8	137	Crsp7
8	138	Asna1
8	138	2310036O22Rik
8	138	Tnpo2
8	138	Fbxw9
8	138	Dhps
8	138	1500041N16Rik
8	138	BC056474
8	138	Man2b1
8	141	Acd
8	141	Pard6a
8	141	E130303B06Rik
8	141	Gfod2
8	141	Ranbp10
8	141	Tsnaxip1
8	141	Cenpt
8	141	Thap11
8	141	Nutf2
8	141	Edc4
8	143	2310061F22Rik
8	143	Cdt1
8	143	Aprt
9	147	A230050P20Rik
9	147	Angptl6
9	147	Ppan
9	147	Eif3s4
9	147	Dnmt1
9	147	Edg5
9	147	Mrpl4
9	147	Icam1
9	147	Icam4
9	148	Atg4d
9	148	BC021438
9	148	Cdkn2d
9	148	Ap1m2
9	148	Slc44a2
9	148	Ilf3
9	148	Qtrt1
9	148	Dnm2
9	148	Tmed1
9	149	Carm1
9	149	Yipf2
9	149	1810026J23Rik
9	149	Smarca4
9	149	Ldlr
9	149	Spc24
9	149	Ankrd25
9	149	EG624219
9	149	Dock6
9	154	Dpagt1
9	154	H2afx
9	154	Hmbs
9	154	Vps11
9	154	Hyou1
9	154	Slc37a4
9	154	Trappc4
9	154	Rps25
9	154	Ccdc84
9	155	Ccdc71
9	155	Lamb2
9	155	Usp19
9	155	Qars
9	155	Qrich1
9	155	Impdh2
9	155	4733401H18Rik
9	155	Dalrd3
9	156	Rpl14
9	156	Ctnnb1
9	156	Trak1
10	160	Stk11
10	160	Dos
10	160	Atp5d
10	160	Midn
10	160	Cirbp
10	160	1600002K03Rik
10	161	Eef2
10	161	Dapk3
10	164	Cdk4
10	164	Tspan31
11	167	Eif4enif1
11	167	Drg1
11	167	Patz1
11	167	1500004A08Rik
11	167	Limk2
11	167	Limk2
11	167	Limk2
11	167	Rnf185
11	168	Pnpt1
11	168	Smek2
11	168	Ccdc104
11	168	A430106J12Rik
11	168	2010316F05Rik
11	168	Mtif2
11	168	Rps27a
11	168	Rtn4
11	168	Rtn4
11	171	Rmnd5b
11	171	C330016O10Rik
11	171	0610009B22Rik
11	171	Sec24a
11	171	Sar1b
11	171	Phf15
11	171	D11Ertd497e
11	171	Ube2b
11	171	Cdkl3
11	171	Ppp2ca
11	171	Skp1a
11	173	Srebf1
11	173	Tom1l2
11	173	Lrrc48
11	173	Atpaf2
11	173	4933439F18Rik
11	173	Drg2
11	173	Myo15
11	173	Alkbh5
11	173	Llgl1
11	173	Flii
11	173	Smcr7
11	173	Top3a
11	175	Slc25a35
11	175	2400006H24Rik
11	175	1500010J02Rik
11	175	Aurkb
11	175	2310047M10Rik
11	175	1110004B13Rik
11	175	Vamp2
11	175	Per1
11	176	Sat2
11	176	Fxr2
11	176	Sox15
11	176	Mpdu1
11	176	Cd68
11	176	Eif4a1
11	176	Senp3
11	176	Tnfsf13
11	176	"Tnfsf12-tnfsf13,Tnfsf12"
11	176	Polr2a
11	176	Amac1
11	177	Rabep1
11	177	Nup88
11	177	Rpain
11	177	C1qbp
11	177	Dhx33
11	177	Derl2
11	177	Mis12
11	179	E130309D14Rik
11	179	1300001I01Rik
11	179	Pafah1b1
11	179	Mett10d
11	179	Mnt
11	179	Rutbc1
11	179	Tsr1
11	179	Srr
11	179	Smg6
11	180	Slc43a2
11	180	Pitpna
11	180	Pps
11	180	Myo1c
11	180	Myo1c
11	180	Crk
11	180	Ywhae
11	184	Ints2
11	184	Thrap1
11	184	0610013E23Rik
11	184	Rps6kb1
11	184	Tubd1
11	184	Tmem49
11	184	Ptrh2
11	184	Cltc
11	184	Dhx40
11	184	Ypel2
11	184	Gdpd1
11	184	1200011M11Rik
11	184	Prr11
11	184	1110001A07Rik
11	184	Trim37
11	185	Mrps23
11	185	Msi2
11	185	Akap1
11	185	Akap1
11	185	Scpep1
11	185	Coil
11	185	Trim25
11	185	Dgke
11	188	E130012A19Rik
11	188	Mllt6
11	188	Pcgf2
11	188	Psmb3
11	188	Pip5k2b
11	188	Ccdc49
11	188	1700001P01Rik
11	188	Rpl23
11	188	Lasp1
11	188	B230217C12Rik
11	190	Hap1
11	190	Jup
11	190	1110036O03Rik
11	190	Fkbp10
11	190	Nt5c3l
11	190	Klhl10
11	190	Klhl11
11	190	Acly
11	190	Ttc25
11	190	Cnp1
11	190	Dnajc7
11	190	Nkiras2
11	191	Vat1
11	191	Rnd2
11	191	Brca1
11	191	Nbr1
11	191	Tmem106a
11	191	Rdm1
11	191	Arfl4
11	191	Dhx8
11	191	Etv4
11	193	Pecam1
11	193	Gm885
11	193	Polg2
11	193	Ddx5
11	193	Ccdc45
11	193	Smurf2
11	193	Kpna2
11	193	Bptf
11	193	Nol11
11	193	Pitpnc1
11	193	Psmd12
11	195	Sumo2
11	195	Nup85
11	195	Gga3
11	195	Mrps7
11	195	Mif4gd
11	195	Slc25a19
11	195	Grb2
11	195	2310067B10Rik
11	196	Sec14l1
11	196	9-Sep
11	196	OTTMUSG00000003802
11	196	Tnrc6c
11	196	Tmc6
11	196	Tmc8
11	196	Syngr2
11	196	Tk1
11	196	Afmid
11	196	Birc5
11	196	Tha1
11	196	Socs3
11	196	Pgs1
13	204	Pdlim7
13	204	Dok3
13	204	Ddx41
13	204	BC021381
13	204	Tmed9
13	204	B4galt7
13	204	Caml
13	204	Ddx46
13	204	B230219D22Rik
13	204	2310047H23Rik
13	204	Pcbd2
14	206	Nid2
14	206	2700060E02Rik
14	206	Gng2
14	206	Kcnk5
14	206	Nudt13
14	206	Ecd
14	206	AA536717
14	206	Dnajc9
14	206	Mrps16
14	206	Anxa7
14	206	Ppp3cb
14	207	Polr3a
14	207	Rps24
14	214	Pck2
14	214	Wdr23
14	214	1110028A07Rik
14	214	Psme1
14	214	1500005A01Rik
14	214	Psme2
14	214	Rnf31
14	214	Isgf3g
14	214	Rec8L1
14	214	Ipo4
14	214	Tm9sf1
15	220	Exosc4
15	220	Gpaa1
15	220	Cyc1
15	220	Sharpin
15	220	Maf1
15	220	Brp16
15	221	D15Wsu169e
15	221	Zfp251
15	221	Zfp7
15	221	Commd5
15	221	Rpl8
15	223	Rpl3
15	223	Syngr1
15	223	Map3k7ip1
15	223	Mgat3
15	223	Smcr7l
15	223	Atf4
16	228	Tbx1
16	228	Gp1bb
16	228	5-Sep
16	228	Cldn5
16	231	Rpl35a
16	231	Lmln
16	231	Osbpl11
16	231	Snx4
16	231	Zfp148
16	231	Slc12a8
19	247	Pgm5
19	247	Foxd4
19	247	Cbwd1
19	247	Dock8
19	247	Ankrd15
19	247	Dmrt1
19	247	Dmrt3
19	247	Dmrt2
19	247	Smarca2
X	251	Gpkow
X	251	Wdr45
X	251	Praf2
X	251	Ccdc120
X	251	Tcfe3
X	251	Gripap1
X	251	Kcnd1
X	251	Otud5
X	251	Pim2
X	251	Slc35a2
X	251	Pqbp1
X	251	Timm17b
X	252	Rbm10
X	252	Rbm10
X	252	Ube1x
X	252	Pctk1
X	252	Usp11
X	252	Araf
X	252	Timp1
