# Supplementary material for: Epigenetic domains found in mouse embryonic stem cells via a hidden Markov model
Source: BMC Bioinformatics. 2010 Nov 12;11:557. doi: 10.1186/1471-2105-11-557 (PMC2992069; doi:10.1186/1471-2105-11-557)
Supplement: Additional file 10 — Table S6: Corresponding NP domains for the significant ES domains fit by the three-state HMM. [file 1471-2105-11-557-S10.TXT]

Corresponding NP domains for the significant ES domains fit by the three-state HMM							
Chr	NP First gene	NP Last gene	NP State	Corr. ES First Gene	Corr ES Last gene	Corr ES State	Corr ES Domain ID
1	Tbc1d8	Pou3f3	Non-active	Il1rl1	Slc9a4	Null	1
1	Sf3b1	Sf3b1	Active	Sf3b1	Prei3	Active	2
1	Coq10b	Coq10b	Non-active	Sf3b1	Prei3	Active	2
1	Hspd1	Prei3	Active	Sf3b1	Prei3	Active	2
1	Ndufs1	Eef1b2	Active	A430093A21Rik	Adam23	Active	3
1	Gpr1	Mdh1b	Non-active	A430093A21Rik	Adam23	Active	3
1	Fzd5	D630023F18Rik	Non-active	4921521F21Rik	D630023F18Rik	Null	4
1	Acadl	Tmem169	Non-active	Cps1	A830006F12Rik	Null	5
1	Cyp27a1	Atg9a	Non-active	Cyp27a1	Cryba2	Non-active	6
1	6430706D22Rik	6430706D22Rik	Active	Ugt1a1	Trpm8	Active	7
1	Olfr1416	Otos	Null	Olfr1416	Olfr12	Null	8
1	Serpinb5	Cdh19	Null	Serpinb5	Serpinb8	Null	9
1	AA986860	Il10	Null	AA986860	Il19	Null	10
1	Camsap1l1	Zfp281	Active	Ddx59	Zfp281	Active	11
1	Rgs13	Pdc	Null	Rgs13	Pla2g4a	Null	12
1	Fmo4	Prrx1	Null	Fmo4	Fmo3	Null	13
1	Fcrlb	1700009P17Rik	Null	Fcrlb	1700009P17Rik	Null	14
1	Itlna	Slamf6	Null	Itlna	Slamf6	Null	15
1	Crp	Olfr414	Null	Aim2	Olfr414	Null	17
2	Plxdc2	Plxdc2	Non-active	Plxdc2	4921504E06Rik	Non-active	18
2	Nebl	Nebl	Null	Plxdc2	4921504E06Rik	Non-active	18
2	2810030E01Rik	Bmi1	Active	Plxdc2	4921504E06Rik	Non-active	18
2	BC061194	BC061194	Null	Plxdc2	4921504E06Rik	Non-active	18
2	Pip5k2a	Pip5k2a	Active	Plxdc2	4921504E06Rik	Non-active	18
2	Armc3	Msrb2	Null	Plxdc2	4921504E06Rik	Non-active	18
2	Ptf1a	4921504E06Rik	Non-active	Plxdc2	4921504E06Rik	Non-active	18
2	Hnmt	Pax8	Null	Hnmt	Il1rn	Null	19
2	Tmem141	Lcn13	Null	Fcna	Lcn13	Null	20
2	Gpsm1	Notch1	Active	Pmpca	Egfl7	Active	21
2	Surf6	Rexo4	Active	Surf6	Gm711	Active	22
2	Crsp8	Urm1	Active	Trub2	Spna2	Active	23
2	Ceecam1	Ceecam1	Null	Trub2	Spna2	Active	23
2	Odf2	Spna2	Active	Trub2	Spna2	Active	23
2	Gapvd1	Hspa5	Active	Gapvd1	Hspa5	Active	24
2	Ptgs1	Olfr368	Null	LOC666118	Olfr368	Null	25
2	Galnt5	Upp2	Null	Galnt5	Acvr1c	Null	26
2	Scn1a	B3galt1	Null	Scn9a	B3galt1	Null	27
2	Atf2	Lnp	Active	Atp5g3	Mtx2	Non-active	28
2	Evx2	Hoxd13	Non-active	Atp5g3	Mtx2	Non-active	28
2	Hoxd12	Hoxd12	Null	Atp5g3	Mtx2	Non-active	28
2	Hoxd11	Hoxd10	Non-active	Atp5g3	Mtx2	Non-active	28
2	Hoxd9	Hoxd1	Null	Atp5g3	Mtx2	Non-active	28
2	Ppp1r1c	Pde1a	Null	Ppp1r1c	Prdx6-rs1	Null	29
2	Pde1a	Pde1a	Non-active	Ppp1r1c	Prdx6-rs1	Null	29
2	Prdx6-rs1	Prdx6-rs1	Null	Ppp1r1c	Prdx6-rs1	Null	29
2	Agtrl1	Olfr1273	Null	Agtrl1	Olfr1273	Null	30
2	Bbox1	Olfr1317	Null	Slc5a12	Olfr1317	Null	31
2	Nkx2-4	Nkx2-4	Null	Nkx2-4	Thbd	Non-active	32
2	Nkx2-2	Nkx2-2	Active	Nkx2-4	Thbd	Non-active	32
2	Pax1	Pax1	Non-active	Nkx2-4	Thbd	Non-active	32
2	Foxa2	Cd93	Null	Nkx2-4	Thbd	Non-active	32
2	Cstl1	9230104L09Rik	Null	Cstl1	9230104L09Rik	Null	33
2	EG629114	Rem1	Null	EG629114	OTTMUSG00000015862	Null	34
2	H13	Id1	Active	H13	Id1	Active	35
2	EG329541	BC018465	Null	Spag4l	U46068	Null	36
2	Manbal	Manbal	Active	Manbal	Blcap	Active	37
2	Src	Src	Non-active	Manbal	Blcap	Active	37
2	Nnat	Nnat	Null	Manbal	Blcap	Active	37
2	Kcns1	Matn4	Null	Wfdc5	Slpi	Null	38
2	Wfdc2	Wfdc3	Null	Wfdc13	Wfdc3	Null	39
2	Dnttip1	Ube2c	Active	Dnttip1	Ube2c	Active	40
2	Rab22a	Stx16	Active	Rab22a	Gnas	Active	41
2	Npepl1	Npepl1	Null	Rab22a	Gnas	Active	41
2	Gnas	Gnas	Non-active	Rab22a	Gnas	Active	41
2	Cdh4	Gtpbp5	Active	Lsm14b	Gtpbp5	Active	42
2	Dido1	2310003C23Rik	Active	Dido1	1700019H03Rik	Active	43
3	Pmp2	1700008G05Rik	Null	Pmp2	1700008G05Rik	Null	44
3	Clrn1	Sucnr1	Null	Clrn1	Sucnr1	Null	45
3	Kirrel1	Fcrl5	Null	Kirrel1	Fcrl5	Null	46
3	Lmna	2700083E18Rik	Active	Lmna	Arhgef2	Active	47
3	Rab25	Rab25	Null	Lmna	Arhgef2	Active	47
3	Mapbpip	Arhgef2	Active	Lmna	Arhgef2	Active	47
3	Hcn3	Scamp3	Active	Clk2	Muc1	Active	48
3	1110013L07Rik	1110013L07Rik	Null	Clk2	Muc1	Active	48
3	Gba	Muc1	Active	Clk2	Muc1	Active	48
3	S100a1	Pglyrp3	Null	S100a7a	Pglyrp3	Null	49
3	A030004J04Rik	2310002A05Rik	Null	A030004J04Rik	2310002A05Rik	Null	50
3	Lce5a	S100a11	Null	Crnn	Tchhl1	Null	51
3	Golph3l	Mcl1	Active	Golph3l	Mcl1	Active	52
3	Txnip	Polr3gl	Active	Txnip	Polr3gl	Active	53
3	Ovgp1	Dennd2d	Null	Ovgp1	Dennd2d	Null	54
3	Camk2d	Larp7	Active	Ank2	Pitx2	Non-active	55
3	Neurog2	T2bp	Non-active	Ank2	Pitx2	Non-active	55
3	BC002199	BC002199	Active	Ank2	Pitx2	Non-active	55
3	5730508B09Rik	Pitx2	Non-active	Ank2	Pitx2	Non-active	55
3	Pitx2	Pitx2	Active	Ank2	Pitx2	Non-active	55
3	Clca4	Clca5	Null	Clca4	Clca5	Null	56
3	Lphn2	Ifi44	Null	Lphn2	H28	Null	57
3	H28	H28	Non-active	Lphn2	H28	Null	57
4	4930412F15Rik	Olfr155	Null	4930412F15Rik	Olfr155	Null	58
4	4930547C10Rik	Olfr270	Null	4930547C10Rik	Olfr270	Null	59
4	1700018C11Rik	Tnfsf8	Null	1700018C11Rik	Tnc	Null	60
4	8030463A06Rik	Tnc	Active	1700018C11Rik	Tnc	Null	60
4	Ptplad2	Ifna13	Null	Ptplad2	Ifna13	Null	61
4	Slc5a9	Foxe3	Null	Slc5a9	A630098G03Rik	Null	62
4	Olfr62	Lao1	Null	Olfr62	Lao1	Null	63
4	Tmem50a	Syf2	Active	Tmem50a	Syf2	Active	64
4	Pla2g2c	Htr6	Null	Ubxd3	Pla2g2e	Null	65
4	A230069A22Rik	Dvl1	Active	Mrpl20	Aurkaip1	Active	66
5	Gnrhr	Tmprss11e	Null	Gnrhr	Tmprss11e	Null	67
5	Ugt2b34	Igj	Null	Ugt2b34	Igj	Null	68
5	Alb1	Cxcl2	Null	Ppbp	Cxcl15	Null	70
5	Dspp	Spp1	Null	Sparcl1	Mepe	Null	71
5	Noc4l	Mn1	Active	Noc4l	Pitpnb	Active	72
5	Rasal1	Rph3a	Null	Oas2	Rph3a	Null	73
5	Sfrs8	Sumf2	Active	Cct6a	Sumf2	Active	74
6	4932701A20Rik	Hyal5	Null	4932701A20Rik	Hyal5	Null	75
6	Tas2r137	Prss2	Null	Tas2r137	Prss2	Null	76
6	Trpv6	Tmem139	Null	Trpv6	Tas2r144	Null	77
6	Epha1	BC011487	Null	Tas2r143	BC011487	Null	78
6	Olfr453	Nobox	Null	Olfr453	Nobox	Null	79
6	Gimap8	Gimap3	Null	Gimap4	Svs1	Null	80
6	Tmem176b	Tmem176a	Active	Gimap4	Svs1	Null	80
6	Abp1	Gpnmb	Null	Gimap4	Svs1	Null	80
6	Skap2	Hoxa1	Active	Skap2	Evx1	Non-active	81
6	Hoxa2	Hoxa2	Null	Skap2	Evx1	Non-active	81
6	Hoxa4	Hoxa4	Non-active	Skap2	Evx1	Non-active	81
6	Hoxa3	Hoxa3	Null	Skap2	Evx1	Non-active	81
6	Hoxa5	Hoxa5	Active	Skap2	Evx1	Non-active	81
6	Hoxa6	Hoxa9	Null	Skap2	Evx1	Non-active	81
6	Hoxa10	Evx1	Non-active	Skap2	Evx1	Non-active	81
6	V1rc19	V1rc6	Null	V1rc19	V1rc6	Null	82
6	Pap	Lrrtm4	Null	Pap	Lrrtm4	Null	83
6	Tgfa	Pcbp1	Active	2010309E21Rik	Pcbp1	Active	84
6	Gkn1	Prokr1	Null	Gkn1	Arhgap25	Null	85
6	V1rb7	Uroc1	Null	V1rb7	Uroc1	Null	86
6	Wnt7a	C130022K22Rik	Active	Chchd4	C130022K22Rik	Active	87
6	Alox5	C230095G01Rik	Null	Olfr211	8430408G22Rik	Null	88
6	Clec4a1	Cd163	Null	Clec4a1	Cd163	Null	89
6	Chd4	Vamp1	Active	Chd4	Vamp1	Active	90
6	Ppih	D630042F21Rik	Null	Ppih	D630042F21Rik	Null	91
6	Klre1	Klra2	Null	Klre1	Klra2	Null	92
6	Tas2r130	Kap	Null	Tas2r130	Kap	Null	93
6	C030030A07Rik	Rerg	Null	C030030A07Rik	Pde6h	Null	94
6	Lmo3	Capza3	Null	Lmo3	Capza3	Null	95
6	Slco1c1	Slco1a5	Null	Slco1c1	Slco1a5	Null	96
6	1700073E17Rik	Tuba3b	Null	1700073E17Rik	Rassf8	Null	97
7	Ndufa3	Leng1	Active	Ndufa3	Cdc42ep5	Active	98
7	Tmc4	Tmc4	Null	Ndufa3	Cdc42ep5	Active	98
7	Leng4	Rps9	Active	Ndufa3	Cdc42ep5	Active	98
7	Ttyh1	Ttyh1	Null	Ndufa3	Cdc42ep5	Active	98
7	Leng8	Leng9	Active	Ndufa3	Cdc42ep5	Active	98
7	Rpl28	Ube2s	Active	2210411K11Rik	Ube2s	Active	99
7	Rfpl4	V1rd6	Null	Rfpl4	V1rd6	Null	100
7	Olfr1344	Zim1	Null	Olfr1336	Olfr1350	Null	101
7	Peg3	Clcn4-2	Active	Zim1	Clcn4-2	Active	102
7	V1rl1	V1rg11	Null	V1rl1	V1rg11	Null	103
7	Zfp329	Rps5	Active	Zfp329	Rps5	Active	104
7	ZBTB45	Mzf1	Active	ZBTB45	Ube2m	Active	105
7	Pla2g4c	Crxos1	Null	Pla2g4c	Crxos1	Null	106
7	Hif3a	Pglyrp1	Null	Psg29	Mill1	Null	107
7	2210010C17Rik	V1rd16	Null	Ceacam20	V1rd16	Null	108
7	Rps19	Rps19	Active	Rps19	Rabac1	Active	109
7	Cd79a	Cd79a	Null	Rps19	Rabac1	Active	109
7	Arhgef1	Zfp574	Active	Rps19	Rabac1	Active	109
7	Axl	Cyp2f2	Null	Cyp2b10	Cyp2f2	Null	110
7	C330005M16Rik	Fbxo17	Null	Fbxo27	Ech1	Active	111
7	Mrps12	Sirt2	Active	Fbxo27	Ech1	Active	111
7	5830482F20Rik	5830482F20Rik	Null	Fbxo27	Ech1	Active	111
7	Hnrpl	Ech1	Active	Fbxo27	Ech1	Active	111
7	Zfp566	EG330503	Active	Zfp566	0610010E21Rik	Active	112
7	Cox7a1	Cox7a1	Null	Zfp566	0610010E21Rik	Active	112
7	Capns1	Alkbh6	Active	Zfp566	0610010E21Rik	Active	112
7	AI428936	AI428936	Null	Zfp566	0610010E21Rik	Active	112
7	0610010E21Rik	0610010E21Rik	Active	Zfp566	0610010E21Rik	Active	112
7	Siglecf	Cldnd2	Null	Siglecf	Cldnd2	Null	113
7	2410002F23Rik	Lrrc4b	Active	2410002F23Rik	Clec11a	Active	114
7	Lhb	Lhb	Null	Ntf5	Bcat2	Active	115
7	Ruvbl2	Bax	Active	Ntf5	Bcat2	Active	115
7	Dhdh	Nucb1	Null	Ntf5	Bcat2	Active	115
7	Myd116	Myd116	Active	Ntf5	Bcat2	Active	115
7	Plekha4	Hsd17b14	Null	Ntf5	Bcat2	Active	115
7	Bcat2	Bcat2	Active	Ntf5	Bcat2	Active	115
7	Mrgprb4	Mrgprb3	Null	Mrgprb4	Mrgprb3	Null	116
7	Arrdc4	Nr2f2	Active	Nr2f2	Slco3a1	Non-active	117
7	Mctp2	Mctp2	Null	Nr2f2	Slco3a1	Non-active	117
7	Rgma	Slco3a1	Active	Nr2f2	Slco3a1	Non-active	117
7	Zfp710	Idh2	Active	Zfp710	Hddc3	Active	118
7	Sema4b	Sema4b	Null	Zfp710	Hddc3	Active	118
7	Cib1	Man2a2	Active	Zfp710	Hddc3	Active	118
7	F830104D24Rik	Rab38	Null	F830104D24Rik	Folh1	Null	119
7	Ccdc83	Sytl2	Null	Ccdc83	Sytl2	Null	120
7	Olfr543	Olfr549	Null	Olfr543	Olfr649	Null	121
7	Trim21	Trim21	Non-active	Olfr543	Olfr649	Null	121
7	Olfr550	Olfr556	Null	Olfr543	Olfr649	Null	121
7	Trim68	Trim68	Active	Olfr543	Olfr649	Null	121
7	Olfr557	Olfr692	Null	EG625321	Olfr692	Null	122
7	Olfr693	1700012H05Rik	Null	Olfr693	Nlrp14	Null	123
7	Olfml1	Nlrp10	Null	Ovch2	Nlrp10	Null	124
7	Gpr139	BC048390	Null	Gp2	BC048390	Null	125
7	1810010M01Rik	Spn	Null	AI467606	Sephs2	Active	126
7	Cd2bp2	Mylpf	Active	AI467606	Sephs2	Active	126
7	1-Sep	1-Sep	Null	AI467606	Sephs2	Active	126
7	Zfp553	Sephs2	Active	AI467606	Sephs2	Active	126
7	Stx4a	Zfp646	Active	Stx4a	Prss8	Active	127
7	BC039632	BC039632	Null	Stx4a	Prss8	Active	127
7	Vkorc1	Myst1	Active	Stx4a	Prss8	Active	127
7	Pycard	Cox6a2	Null	Itgam	Cox6a2	Null	128
7	Dmbt1	1700063I17Rik	Null	Dmbt1	1700063I17Rik	Null	129
7	Hmx3	Hmx2	Non-active	Hmx3	Hmx2	Non-active	130
7	Gpr26	Cpxm2	Null	Gpr26	2310007H09Rik	Non-active	131
7	4631426J05Rik	Oat	Active	Gpr26	2310007H09Rik	Non-active	131
7	Nkx1-2	Nkx1-2	Null	Gpr26	2310007H09Rik	Non-active	131
7	2310007H09Rik	2310007H09Rik	Non-active	Gpr26	2310007H09Rik	Non-active	131
7	Sprn	Odf3	Null	Olfr523	Cyp2e1	Null	132
8	Fcer2a	Cd209c	Null	Fcer2a	B130050I23Rik	Non-active	133
8	B130050I23Rik	B130050I23Rik	Non-active	Fcer2a	B130050I23Rik	Non-active	133
8	Defb40	Defb40	Active	Defb40	Ccdc70	Null	134
8	Defb37	Ccdc70	Null	Defb40	Ccdc70	Null	134
8	Mtnr1a	Ccdc110	Null	Mtnr1a	Snx25	Non-active	135
8	1700029J07Rik	1700029J07Rik	Non-active	Mtnr1a	Snx25	Non-active	135
8	1810047C23Rik	1810047C23Rik	Active	Mtnr1a	Snx25	Non-active	135
8	Ankrd37	4933411K20Rik	Null	Mtnr1a	Snx25	Non-active	135
8	Asb5	Wdr17	Null	Spcs3	Glra3	Non-active	136
8	Gpm6a	Gpm6a	Active	Spcs3	Glra3	Non-active	136
8	Adam29	Hpgd	Null	Spcs3	Glra3	Non-active	136
8	2510049I19Rik	Sin3b	Active	2510049I19Rik	Crsp7	Active	137
8	Asna1	Man2b1	Active	Asna1	Man2b1	Active	138
8	Irx6	Ces7	Null	EG244595	Ces7	Null	139
8	BC015286	BC026374	Null	BC015286	BC026374	Null	140
8	Acd	Edc4	Active	Acd	Edc4	Active	141
8	Dpep3	Dpep2	Null	Dpep3	Dpep2	Null	142
8	Rnf166	Trappc2l	Active	2310061F22Rik	Aprt	Active	143
9	Mmp13	Mmp7	Null	Mmp13	Mmp7	Null	144
9	Naalad2	Olfr855	Null	Naalad2	Olfr855	Null	145
9	Olfr860	Olfr18	Null	Olfr860	Olfr18	Null	146
9	Angptl6	Mrpl4	Active	A230050P20Rik	Icam4	Active	147
9	Icam1	Icam1	Null	A230050P20Rik	Icam4	Active	147
9	Icam4	Icam4	Non-active	A230050P20Rik	Icam4	Active	147
9	Atg4d	Cdkn2d	Active	Atg4d	Tmed1	Active	148
9	Ap1m2	Slc44a2	Null	Atg4d	Tmed1	Active	148
9	Ilf3	Tmed1	Active	Atg4d	Tmed1	Active	148
9	Carm1	Spc24	Active	Carm1	Dock6	Active	149
9	Ankrd25	Ankrd25	Non-active	Carm1	Dock6	Active	149
9	EG624219	Rab3d	Null	Carm1	Dock6	Active	149
9	Svs7	Acrv1	Null	Svs7	Acrv1	Null	150
9	Panx3	Olfr919	Null	Panx3	Olfr919	Null	151
9	Olfr920	Olfr986	Null	Olfr148	Olfr986	Null	153
9	Mizf	Ccdc84	Active	Dpagt1	Ccdc84	Active	154
9	Klhdc8b	Wdr6	Active	Ccdc71	Dalrd3	Active	155
9	Rpl14	Trak1	Active	Rpl14	Trak1	Active	156
9	Xcr1	Ccr5	Null	Xcr1	Ccr5	Null	157
10	Vnn3	Taar9	Null	Vnn3	Taar9	Null	158
10	Casp14	Olfr57	Null	Olfr1356	Olfr57	Null	159
10	Stk11	Stk11	Active	Stk11	1600002K03Rik	Active	160
10	Dos	Dos	Null	Stk11	1600002K03Rik	Active	160
10	Atp5d	Cirbp	Active	Stk11	1600002K03Rik	Active	160
10	1600002K03Rik	1600002K03Rik	Null	Stk11	1600002K03Rik	Active	160
10	Map2k2	Dapk3	Active	Eef2	Dapk3	Active	161
10	Dcn	4921510H08Rik	Null	Dcn	Epyc	Null	162
10	1700017N19Rik	Pamci	Null	1700017N19Rik	Pamci	Null	163
10	Cdk4	Tspan31	Active	Cdk4	Tspan31	Active	164
10	Admr	Hsd17b6	Null	Rdh1	Hsd17b6	Null	165
10	Itga7	5830405N20Rik	Null	Mettl7b	5830405N20Rik	Null	166
11	Eif4enif1	1500004A08Rik	Active	Eif4enif1	Rnf185	Active	167
11	Limk2	Limk2	Null	Eif4enif1	Rnf185	Active	167
11	Limk2	Rnf185	Active	Eif4enif1	Rnf185	Active	167
11	Pnpt1	A430106J12Rik	Active	Pnpt1	Rtn4	Active	168
11	2010316F05Rik	2010316F05Rik	Null	Pnpt1	Rtn4	Active	168
11	Mtif2	C230094A16Rik	Active	Pnpt1	Rtn4	Active	168
11	Gabrp	Dock2	Null	Gabrp	Slit3	Non-active	169
11	Ccdc99	Ccdc99	Active	Gabrp	Slit3	Non-active	169
11	Slit3	Slit3	Null	Gabrp	Slit3	Non-active	169
11	Zfp354c	Zfp354c	Active	Adamts2	Olfr51	Non-active	170
11	9630041N07Rik	Zfp454	Null	Adamts2	Olfr51	Non-active	170
11	Zfp2	Zfp2	Active	Adamts2	Olfr51	Non-active	170
11	Zfp354b	Olfr51	Null	Adamts2	Olfr51	Non-active	170
11	C330016O10Rik	C330016O10Rik	Non-active	Rmnd5b	Skp1a	Active	171
11	0610009B22Rik	Skp1a	Active	Rmnd5b	Skp1a	Active	171
11	2210415F13Rik	2810021J22Rik	Null	2210415F13Rik	Olfr314	Null	172
11	Srebf1	Drg2	Active	Srebf1	Top3a	Active	173
11	Myo15	Myo15	Null	Srebf1	Top3a	Active	173
11	Alkbh5	Llgl1	Active	Srebf1	Top3a	Active	173
11	Flii	Flii	Non-active	Srebf1	Top3a	Active	173
11	Smcr7	Map2k3	Active	Srebf1	Top3a	Active	173
11	Myh2	Myh4	Null	Myh2	Ccdc42	Non-active	174
11	Myh8	Myh8	Non-active	Myh2	Ccdc42	Non-active	174
11	Myh13	Dhrs7c	Null	Myh2	Ccdc42	Non-active	174
11	Usp43	Ntn1	Active	Myh2	Ccdc42	Non-active	174
11	Pik3r5	Ccdc42	Null	Myh2	Ccdc42	Non-active	174
11	Slc25a35	Slc25a35	Active	Slc25a35	Per1	Active	175
11	2400006H24Rik	2400006H24Rik	Non-active	Slc25a35	Per1	Active	175
11	1500010J02Rik	Aloxe3	Active	Slc25a35	Per1	Active	175
11	Fxr2	Fxr2	Active	Sat2	Amac1	Active	176
11	Sox15	Sox15	Null	Sat2	Amac1	Active	176
11	Mpdu1	Mpdu1	Non-active	Sat2	Amac1	Active	176
11	Cd68	Eif4a1	Active	Sat2	Amac1	Active	176
11	Senp3	Tnfsf13	Non-active	Sat2	Amac1	Active	176
11	"Tnfsf12-tnfsf13,Tnfsf12"	"Tnfsf12-tnfsf13,Tnfsf12"	Null	Sat2	Amac1	Active	176
11	Polr2a	Amac1	Active	Sat2	Amac1	Active	176
11	Rabep1	Mis12	Active	Rabep1	Mis12	Active	177
11	Trpv1	E130309D14Rik	Null	Trpv1	Garnl4	Null	178
11	1300001I01Rik	Smg6	Active	E130309D14Rik	Smg6	Active	179
11	Slc43a2	Myo1c	Active	Slc43a2	Ywhae	Active	180
11	Myo1c	Myo1c	Null	Slc43a2	Ywhae	Active	180
11	Crk	Ywhae	Active	Slc43a2	Ywhae	Active	180
11	Abr	Tusc5	Null	Abr	Tmigd1	Non-active	181
11	Gosr1	Cpd	Active	Abr	Tmigd1	Non-active	181
11	Tmigd1	Tmigd1	Null	Abr	Tmigd1	Non-active	181
11	Myo1d	Myo1d	Null	Cdk5r1	Tmem132e	Non-active	182
11	Tmem98	Tmem98	Active	Cdk5r1	Tmem132e	Non-active	182
11	Spaca3	Ccl1	Null	Cdk5r1	Tmem132e	Non-active	182
11	Tmem132e	Tmem132e	Non-active	Cdk5r1	Tmem132e	Non-active	182
11	OTTMUSG00000000990	1100001G20Rik	Null	OTTMUSG00000000990	1100001G20Rik	Null	183
11	Brip1	Rad51c	Active	Ints2	Trim37	Active	184
11	Sfrs1	Coil	Active	Mrps23	Dgke	Active	185
11	Trim25	Trim25	Null	Mrps23	Dgke	Active	185
11	Dgke	Dgke	Active	Mrps23	Dgke	Active	185
11	Abcc3	Mycbpap	Null	Abcc3	BC018371	Non-active	186
11	Rsad1	Rsad1	Active	Abcc3	BC018371	Non-active	186
11	Chad	BC018371	Null	Abcc3	BC018371	Non-active	186
11	Hoxb13	Hoxb4	Non-active	Hoxb13	Skap1	Non-active	187
11	Hoxb3	Hoxb3	Null	Hoxb13	Skap1	Non-active	187
11	Hoxb3	Hoxb1	Non-active	Hoxb13	Skap1	Non-active	187
11	Skap1	Skap1	Null	Hoxb13	Skap1	Non-active	187
11	E130012A19Rik	E130012A19Rik	Active	E130012A19Rik	B230217C12Rik	Active	188
11	Mllt6	Mllt6	Non-active	E130012A19Rik	B230217C12Rik	Active	188
11	Pcgf2	Lasp1	Active	E130012A19Rik	B230217C12Rik	Active	188
11	B230217C12Rik	B230217C12Rik	Null	E130012A19Rik	B230217C12Rik	Active	188
11	A830036E02Rik	Krt42	Null	A830036E02Rik	Krt42	Null	189
11	Hap1	Hap1	Active	Hap1	Nkiras2	Active	190
11	Jup	Klhl10	Non-active	Hap1	Nkiras2	Active	190
11	Klhl11	Ttc25	Active	Hap1	Nkiras2	Active	190
11	Cnp1	Cnp1	Non-active	Hap1	Nkiras2	Active	190
11	Dnajc7	Nkiras2	Active	Hap1	Nkiras2	Active	190
11	Vat1	Vat1	Non-active	Vat1	Etv4	Active	191
11	Rnd2	Nbr1	Active	Vat1	Etv4	Active	191
11	Tmem106a	Tmem106a	Null	Vat1	Etv4	Active	191
11	Rdm1	Etv4	Active	Vat1	Etv4	Active	191
11	Tlk2	Tlk2	Null	Tlk2	Kcnh6	Non-active	192
11	Mrc2	Mrc2	Active	Tlk2	Kcnh6	Non-active	192
11	Rnf190	Rnf190	Null	Tlk2	Kcnh6	Non-active	192
11	Tanc2	Tanc2	Active	Tlk2	Kcnh6	Non-active	192
11	Cyb561	Cyb561	Null	Tlk2	Kcnh6	Non-active	192
11	Ace	Ace	Active	Tlk2	Kcnh6	Non-active	192
11	Ace	Kcnh6	Null	Tlk2	Kcnh6	Non-active	192
11	Pecam1	Gm885	Null	Pecam1	Psmd12	Active	193
11	Polg2	Helz	Active	Pecam1	Psmd12	Active	193
11	Abca8b	Abca6	Null	BC029169	Sstr2	Non-active	194
11	Abca5	Map2k6	Active	BC029169	Sstr2	Non-active	194
11	Kcnj16	Kcnj16	Null	BC029169	Sstr2	Non-active	194
11	Kcnj2	Sox9	Active	BC029169	Sstr2	Non-active	194
11	Slc39a11	Sstr2	Null	BC029169	Sstr2	Non-active	194
11	Armc7	Tsen54	Active	Sumo2	2310067B10Rik	Active	195
11	Ptdsr	9-Sep	Active	Sec14l1	Pgs1	Active	196
11	OTTMUSG00000003802	OTTMUSG00000003802	Non-active	Sec14l1	Pgs1	Active	196
11	Tnrc6c	Tnrc6c	Active	Sec14l1	Pgs1	Active	196
11	Tmc6	Tmc6	Non-active	Sec14l1	Pgs1	Active	196
11	Tmc8	Tmc8	Null	Sec14l1	Pgs1	Active	196
11	Syngr2	Tha1	Active	Sec14l1	Pgs1	Active	196
11	Socs3	Socs3	Non-active	Sec14l1	Pgs1	Active	196
13	Tubal3	Akr1c21	Null	Tubal3	Akr1c21	Null	197
13	Sfrp4	Olfr1368	Null	Elmo1	Olfr1368	Null	198
13	Olfr1366	Olfr1359	Null	Olfr1366	Olfr1359	Null	199
13	V1ri1	V1rh13	Null	V1ri1	V1rh13	Null	200
13	Trim38	Scgn	Null	Trim38	Hist1h2ba	Null	201
13	Dcdc2a	Prlpa	Null	Hdgfl1	Prlpa	Null	202
13	Serpinb1a	Serpinb6a	Null	Serpinb9b	Serpinb6c	Null	203
13	Dok3	Dok3	Null	Pdlim7	Pcbd2	Active	204
13	Ddx41	Pcbd2	Active	Pdlim7	Pcbd2	Active	204
13	BC051665	2010111I01Rik	Null	BC051665	Cts3	Null	205
14	Nid2	Nid2	Non-active	Nid2	Ppp3cb	Active	206
14	2700060E02Rik	Mrps16	Active	Nid2	Ppp3cb	Active	206
14	Anxa7	Anxa7	Null	Nid2	Ppp3cb	Active	206
14	Ppp3cb	Ppp3cb	Active	Nid2	Ppp3cb	Active	206
14	Polr3a	Ppif	Active	Polr3a	Rps24	Active	207
14	Ercc6	Ercc6	Active	"Chat,Slc18a3"	E130203B14Rik	Non-active	208
14	9430077A04Rik	Arhgap22	Null	"Chat,Slc18a3"	E130203B14Rik	Non-active	208
14	Ptpn20	Syt15	Null	Gdf2	Ppyr1	Null	209
14	5730469M10Rik	Ptger2	Null	5730469M10Rik	Sftpd	Null	210
14	1700011H14Rik	Olfr749	Null	Olfr722	Olfr749	Null	211
14	Rnase10	Olfr750	Null	Rnase10	Olfr750	Null	212
14	Olfr1513	A630098A13Rik	Null	Olfr1513	A630098A13Rik	Null	213
14	Pck2	Wdr23	Active	Pck2	Tm9sf1	Active	214
14	1110028A07Rik	1110028A07Rik	Null	Pck2	Tm9sf1	Active	214
14	Psme1	Psme1	Active	Pck2	Tm9sf1	Active	214
14	1500005A01Rik	1500005A01Rik	Null	Pck2	Tm9sf1	Active	214
14	Psme2	Rnf31	Active	Pck2	Tm9sf1	Active	214
14	Isgf3g	Rec8L1	Null	Pck2	Tm9sf1	Active	214
14	Ipo4	Tm9sf1	Active	Pck2	Tm9sf1	Active	214
14	2310014G06Rik	Rnf17	Null	2310014G06Rik	Gzmb	Null	215
14	EG432867	Defb42	Null	EG432867	Defb42	Null	216
14	Sox7	Msra	Null	4930578I06Rik	Msra	Null	217
15	Tg	Wisp1	Null	Tg	Wisp1	Null	218
15	Slurp1	9030619P08Rik	Null	Ly6d	2010109I03Rik	Null	219
15	Exosc4	Brp16	Active	Exosc4	Brp16	Active	220
15	Mfsd3	Zfp251	Active	D15Wsu169e	Rpl8	Active	221
15	Zfp7	Zfp7	Non-active	D15Wsu169e	Rpl8	Active	221
15	Commd5	1110038F14Rik	Active	D15Wsu169e	Rpl8	Active	221
15	Tmprss6	Card10	Null	Tmprss6	Pscd4	Null	222
15	Rpl3	Rps19bp1	Active	Rpl3	Atf4	Active	223
15	Olfr288	Olfr234	Null	Olfr288	Olfr234	Null	224
15	"5830427D03Rik,Arf3"	"5830427D03Rik,Arf3"	Non-active	Fkbp11	Lmbr1l	Non-active	225
15	Wnt10b	Wnt10b	Null	Fkbp11	Lmbr1l	Non-active	225
15	Wnt1	Wnt1	Non-active	Fkbp11	Lmbr1l	Non-active	225
15	Prkag1	Rhebl1	Active	Fkbp11	Lmbr1l	Non-active	225
15	Dhh	Dhh	Null	Fkbp11	Lmbr1l	Non-active	225
15	6030408B16Rik	Krt18	Null	Krt83	Krt78	Null	226
15	Hoxc13	Hoxc4	Non-active	Calcoco1	Cbx5	Non-active	227
15	Smug1	Hnrpa1	Active	Calcoco1	Cbx5	Non-active	227
16	Tbx1	Gp1bb	Non-active	Tbx1	Cldn5	Active	228
16	5-Sep	5-Sep	Active	Tbx1	Cldn5	Active	228
16	Cldn5	Cldn5	Null	Tbx1	Cldn5	Active	228
16	Olfr164	Klhl6	Null	Olfr164	Lamp3	Null	229
16	Rtp1	Rtp1	Null	Rtp1	Rtp2	Null	230
16	Masp1	Masp1	Non-active	Rtp1	Rtp2	Null	230
16	Rtp4	Rtp2	Null	Rtp1	Rtp2	Null	230
16	1700021K19Rik	Zfp148	Active	Rpl35a	Slc12a8	Active	231
16	Slc12a8	Slc12a8	Null	Rpl35a	Slc12a8	Active	231
16	Btla	Tagln3	Null	Gm609	Tmprss7	Null	232
16	Dppa4	Retnlg	Null	Trat1	Retnlg	Null	233
16	Olfr172	Gabrr3	Null	Olfr172	Gabrr3	Null	234
16	Grik1	Tiam1	Null	Cldn17	Krtap6-2	Null	235
17	Has1	V1re4	Null	Has1	V1re4	Null	236
17	Olfr91	9130008F23Rik	Null	Olfr103	Rhag	Null	237
18	Pcdha1	Pcdha3	Null	Pcdha1	Pcdha12	Null	238
18	Pcdha4	Pcdha5	Active	Pcdha1	Pcdha12	Null	238
18	Pcdha6	Pcdhac1	Null	Pcdha1	Pcdha12	Null	238
18	Pcdhb1	Pcdhb22	Null	Pcdhb2	Pcdhb22	Null	239
18	Spink3	Mcc	Null	Spink3	Mcc	Null	240
19	Hrasls3	Chrm1	Null	Slc22a19	Slc22a6	Null	241
19	Ms4a10	Gif	Null	Ms4a10	Gif	Null	242
19	Olfr1423	Mpeg1	Null	Olfr1423	Mpeg1	Null	243
19	EG240549	Keg1	Null	EG240549	Cntf	Null	244
19	Olfr1444	Olfr1500	Null	Olfr1444	Olfr1500	Null	245
19	Anxa1	Tmc1	Null	Anxa1	Tmc1	Null	246
19	Foxd4	Foxd4	Non-active	Pgm5	Smarca2	Active	247
19	Cbwd1	Ankrd15	Active	Pgm5	Smarca2	Active	247
19	Dmrt1	Dmrt2	Non-active	Pgm5	Smarca2	Active	247
19	B430203M17Rik	Ankrd22	Null	B430203M17Rik	Ankrd22	Null	248
19	Cyp2c55	Sorbs1	Null	Cyp2c55	Cyp2c70	Null	249
19	Gfra1	Hspa12a	Null	1700011F14Rik	1700019N19Rik	Null	250
X	Wdr45	Wdr45	Active	Gpkow	Timm17b	Active	251
X	Praf2	Praf2	Non-active	Gpkow	Timm17b	Active	251
X	Ccdc120	Ccdc120	Null	Gpkow	Timm17b	Active	251
X	Tcfe3	Gripap1	Active	Gpkow	Timm17b	Active	251
X	Kcnd1	Kcnd1	Null	Gpkow	Timm17b	Active	251
X	Otud5	Otud5	Active	Gpkow	Timm17b	Active	251
X	Pim2	Pim2	Non-active	Gpkow	Timm17b	Active	251
X	Slc35a2	Timm17b	Active	Gpkow	Timm17b	Active	251
X	Rbm10	Rbm10	Active	Rbm10	Timp1	Active	252
X	Ube1x	Ube1x	Non-active	Rbm10	Timp1	Active	252
X	Pctk1	Araf	Active	Rbm10	Timp1	Active	252
X	Gm9	Rhox12	Null	Gm9	Rhox12	Null	253
X	Enox2	2610018G03Rik	Null	Olfr1320	Olfr1324	Null	254
X	Fhl1	Brs3	Null	Fhl1	Brs3	Null	255
X	BC023829	Cd99l2	Non-active	BC023829	Gpr50	Non-active	256
X	Hmgb3	Gpr50	Null	BC023829	Gpr50	Non-active	256
X	Vsig4	Pgr15l	Null	Vsig4	Gpr165	Null	257
X	Armcx2	1700129I15Rik	Null	Tceal6	1700129I15Rik	Null	258
